# Supplementary material for: Effect of Heterogeneous Investments on the Evolution of Cooperation in Spatial Public Goods Game
Source: PLoS One. 2015 Mar 17;10(3):e0120317. doi: 10.1371/journal.pone.0120317 (PMC4363493; doi:10.1371/journal.pone.0120317)
Supplement: S1 Dataset — (XLSX) [file pone.0120317.s001.xlsx]

## Sheet: Sheet1
0	0.3985	0.4019	0.41225	0.4255	0.43283
1	0.35497	0.35725	0.3727	0.3952	0.40603
2	0.33122	0.33532	0.3551	0.38193	0.3906
3	0.3219	0.32453	0.34378	0.37867	0.38527
4	0.31493	0.31945	0.34135	0.37685	0.38365
5	0.3151	0.31927	0.34005	0.38285	0.39032
6	0.31243	0.32103	0.3442	0.38555	0.39293
7	0.3159	0.32685	0.34918	0.3912	0.40195
8	0.31812	0.33275	0.3561	0.3959	0.40805
9	0.32065	0.33925	0.36675	0.4028	0.4157
10	0.3257	0.34697	0.37598	0.411	0.42285
11	0.33187	0.3544	0.3795	0.4193	0.42823
12	0.33977	0.364	0.38722	0.4283	0.43538
13	0.34597	0.37375	0.3937	0.4352	0.44295
14	0.35433	0.3822	0.40118	0.44138	0.45025
15	0.36162	0.3946	0.41063	0.44967	0.4558
16	0.3664	0.40045	0.41825	0.45808	0.46237
17	0.3733	0.4113	0.426	0.4637	0.46945
18	0.38243	0.42302	0.43575	0.47392	0.47747
19	0.39182	0.43143	0.4434	0.48392	0.48338
20	0.40168	0.44127	0.45303	0.49025	0.49178
21	0.40935	0.44993	0.46123	0.49857	0.4987
22	0.41573	0.45827	0.46947	0.50745	0.50402
23	0.42512	0.46853	0.47852	0.5138	0.51213
24	0.43625	0.47878	0.48535	0.52217	0.51823
25	0.44285	0.4888	0.49343	0.5304	0.52563
26	0.45138	0.49848	0.5039	0.53865	0.5304
27	0.45843	0.50945	0.51038	0.544	0.53912
28	0.46795	0.51782	0.51692	0.55342	0.54365
29	0.47363	0.52448	0.52497	0.56037	0.54868
30	0.48052	0.53178	0.53178	0.56842	0.55425
31	0.48735	0.54002	0.53543	0.57413	0.56032
32	0.49338	0.54725	0.54307	0.5802	0.56568
33	0.49865	0.553	0.5507	0.58998	0.57068
34	0.5033	0.5585	0.55707	0.59623	0.57725
35	0.50987	0.5667	0.56575	0.60023	0.58295
36	0.5175	0.57355	0.57355	0.60872	0.58645
37	0.52245	0.57995	0.58068	0.61562	0.59198
38	0.52723	0.58585	0.58737	0.62292	0.59635
39	0.53387	0.59118	0.59188	0.62867	0.60235
40	0.5395	0.59578	0.59857	0.63282	0.6074
41	0.54675	0.60067	0.60665	0.63725	0.61475
42	0.55145	0.6039	0.61238	0.6417	0.6207
43	0.5556	0.606	0.61967	0.64743	0.62535
44	0.5617	0.61215	0.6255	0.65058	0.62933
45	0.5655	0.61652	0.63275	0.65692	0.635
46	0.56847	0.62077	0.63782	0.661	0.64248
47	0.57205	0.6265	0.6433	0.66655	0.6473
48	0.57763	0.63187	0.65258	0.67355	0.6533
49	0.58178	0.6374	0.65675	0.681	0.65778
50	0.58447	0.63833	0.66202	0.68512	0.66343
51	0.58773	0.64305	0.66785	0.69107	0.66802
52	0.59437	0.64863	0.67532	0.69452	0.67275
53	0.5945	0.65143	0.68202	0.70137	0.67768
54	0.59857	0.65585	0.68603	0.7058	0.6817
55	0.5993	0.65555	0.69078	0.70835	0.6845
56	0.6017	0.6588	0.69522	0.71157	0.68995
57	0.6046	0.65975	0.69903	0.71737	0.69327
58	0.60623	0.6608	0.70395	0.72137	0.69717
59	0.60572	0.66607	0.70883	0.72242	0.70232
60	0.60875	0.66858	0.7133	0.72747	0.70495
61	0.6103	0.67325	0.71895	0.73172	0.71
62	0.6102	0.6734	0.7231	0.73677	0.71352
63	0.61185	0.6769	0.72652	0.74225	0.71583
64	0.61545	0.67945	0.72772	0.74695	0.72057
65	0.61625	0.67885	0.73142	0.75075	0.724
66	0.61995	0.68015	0.73767	0.75528	0.72803
67	0.62018	0.6824	0.74135	0.76107	0.73205
68	0.6201	0.68698	0.74703	0.76272	0.73298
69	0.62287	0.68922	0.75067	0.76718	0.73903
70	0.62205	0.69115	0.75518	0.76843	0.74235
71	0.62375	0.69195	0.7587	0.7715	0.747
72	0.626	0.69422	0.76182	0.77645	0.75095
73	0.62438	0.69435	0.76725	0.7798	0.75262
74	0.6251	0.69373	0.76992	0.78202	0.75423
75	0.6247	0.69655	0.7705	0.7846	0.7584
76	0.62405	0.6992	0.7745	0.78733	0.76253
77	0.626	0.70175	0.77802	0.78895	0.7637
78	0.62808	0.70157	0.78133	0.79343	0.76677
79	0.63025	0.70488	0.78573	0.7967	0.76805
80	0.63155	0.7056	0.78873	0.8004	0.77065
81	0.63097	0.70678	0.79343	0.80243	0.77668
82	0.62972	0.70952	0.79538	0.80417	0.7794
83	0.63097	0.70922	0.79832	0.80945	0.78087
84	0.63287	0.712	0.8013	0.8125	0.78548
85	0.63243	0.7117	0.80832	0.81275	0.78665
86	0.63585	0.71293	0.80865	0.81532	0.78878
87	0.63735	0.71728	0.81055	0.8175	0.7904
88	0.64092	0.71688	0.81503	0.82268	0.79265
89	0.63972	0.71818	0.81712	0.82532	0.79488
90	0.6378	0.71942	0.82005	0.8283	0.798
91	0.63805	0.71937	0.82103	0.83025	0.79948
92	0.63748	0.72	0.82293	0.82983	0.8015
93	0.63602	0.72035	0.8255	0.83318	0.80463
94	0.6382	0.72072	0.82747	0.8358	0.80717
95	0.6378	0.72252	0.8303	0.83723	0.8097
96	0.6388	0.72285	0.83388	0.8411	0.81127
97	0.64207	0.72245	0.8366	0.84457	0.81285
98	0.64325	0.72135	0.83845	0.84657	0.8155
99	0.64525	0.72255	0.84093	0.84855	0.81768
100	0.64255	0.71957	0.84345	0.85085	0.82027
101	0.64382	0.72093	0.84795	0.85198	0.82255
102	0.6459	0.72018	0.8481	0.85635	0.82442
103	0.64515	0.72118	0.8499	0.85955	0.82803
104	0.64438	0.72123	0.85037	0.861	0.83088
105	0.64575	0.72178	0.85257	0.86272	0.8324
106	0.64558	0.7246	0.85442	0.8649	0.83442
107	0.6439	0.72362	0.8572	0.8664	0.83655
108	0.64425	0.72235	0.8587	0.86952	0.83857
109	0.6462	0.7226	0.85928	0.87123	0.84055
110	0.64375	0.72203	0.86235	0.87338	0.84265
111	0.64365	0.72472	0.8635	0.87418	0.84385
112	0.64387	0.7237	0.86418	0.8756	0.84795
113	0.64407	0.72298	0.86698	0.87845	0.84947
114	0.64412	0.72418	0.86895	0.87943	0.8529
115	0.64505	0.72583	0.86995	0.88148	0.85688
116	0.64263	0.72467	0.87218	0.881	0.8559
117	0.6452	0.72565	0.87435	0.88265	0.8559
118	0.64387	0.72603	0.87595	0.88475	0.85867
119	0.6463	0.7253	0.87787	0.88448	0.85977
120	0.64717	0.7284	0.87977	0.88723	0.86267
121	0.64692	0.7271	0.8804	0.88775	0.8641
122	0.64725	0.72388	0.88213	0.88897	0.8656
123	0.64705	0.72503	0.88428	0.89065	0.86728
124	0.64745	0.72798	0.8829	0.89202	0.86992
125	0.6482	0.72785	0.88487	0.8937	0.87035
126	0.6499	0.72798	0.8887	0.89623	0.87177
127	0.65077	0.72715	0.88995	0.89685	0.8726
128	0.65048	0.73005	0.89077	0.8979	0.87295
129	0.65265	0.7304	0.89258	0.89917	0.87372
130	0.65445	0.7315	0.89407	0.89945	0.87462
131	0.65533	0.73045	0.8961	0.90273	0.87592
132	0.65233	0.73108	0.89653	0.90268	0.87633
133	0.65168	0.7323	0.89725	0.90505	0.8774
134	0.65263	0.73215	0.89805	0.90587	0.87905
135	0.65435	0.73338	0.89835	0.9087	0.8815
136	0.6528	0.7356	0.89997	0.91033	0.883
137	0.65148	0.73698	0.90073	0.91102	0.88228
138	0.65028	0.73785	0.90097	0.91235	0.88433
139	0.64717	0.73638	0.90165	0.9123	0.88882
140	0.64728	0.73857	0.90173	0.9147	0.8887
141	0.64763	0.73713	0.9032	0.9163	0.8889
142	0.65028	0.7377	0.90585	0.91632	0.88907
143	0.65007	0.73952	0.90555	0.9168	0.8908
144	0.6522	0.7389	0.90653	0.91788	0.89155
145	0.6518	0.7421	0.9079	0.91715	0.89238
146	0.6497	0.74225	0.90848	0.92027	0.89253
147	0.64912	0.7448	0.91	0.92205	0.89418
148	0.65297	0.7436	0.9109	0.9215	0.89463
149	0.6517	0.74305	0.91145	0.92205	0.89717
150	0.65205	0.74165	0.91255	0.92353	0.89797
151	0.65177	0.74348	0.91402	0.92307	0.89823
152	0.65165	0.7436	0.91448	0.9242	0.89895
153	0.65353	0.74433	0.9162	0.92607	0.89895
154	0.656	0.74628	0.91597	0.92768	0.90028
155	0.65322	0.74753	0.9176	0.92635	0.90158
156	0.65517	0.74833	0.917	0.9283	0.9016
157	0.66038	0.7485	0.91868	0.93035	0.9023
158	0.65825	0.74908	0.9193	0.93102	0.90325
159	0.6597	0.7517	0.92005	0.9316	0.9034
160	0.65848	0.75218	0.92148	0.9317	0.90517
161	0.65722	0.75458	0.9233	0.9328	0.90578
162	0.6567	0.75285	0.92405	0.933	0.90773
163	0.6539	0.75453	0.92707	0.93488	0.9088
164	0.6551	0.75355	0.92748	0.9349	0.91048
165	0.65625	0.7546	0.9277	0.93575	0.91135
166	0.655	0.75357	0.9297	0.93575	0.9115
167	0.6551	0.75328	0.92927	0.93605	0.91243
168	0.65258	0.75248	0.93053	0.93765	0.91285
169	0.65202	0.75485	0.92975	0.9372	0.91453
170	0.65212	0.75343	0.93037	0.93807	0.91627
171	0.65387	0.75465	0.93035	0.93888	0.91778
172	0.6511	0.7516	0.9323	0.93873	0.9185
173	0.64935	0.75335	0.93365	0.94098	0.91825
174	0.64928	0.75525	0.9336	0.94198	0.91948
175	0.64907	0.75477	0.93348	0.94217	0.92012
176	0.64875	0.7551	0.93312	0.94242	0.92195
177	0.64692	0.75255	0.93383	0.94315	0.92115
178	0.646	0.7551	0.93522	0.9433	0.9219
179	0.6467	0.7556	0.93585	0.9436	0.92215
180	0.64965	0.75565	0.9365	0.94327	0.92283
181	0.6462	0.7542	0.93655	0.94458	0.9243
182	0.64612	0.75348	0.93653	0.94585	0.9245
183	0.6456	0.75595	0.93737	0.94603	0.92463
184	0.64425	0.75685	0.9376	0.94615	0.9259
185	0.64443	0.75638	0.93917	0.94663	0.92648
186	0.64428	0.75587	0.94065	0.94752	0.9258
187	0.64415	0.75492	0.94058	0.94805	0.92525
188	0.64423	0.75702	0.94125	0.94857	0.92668
189	0.64502	0.75565	0.9428	0.94983	0.92778
190	0.64482	0.75755	0.94398	0.95088	0.92863
191	0.64653	0.75992	0.94355	0.95203	0.92975
192	0.6428	0.76095	0.94445	0.95183	0.92865
193	0.6444	0.76197	0.9448	0.95278	0.9303
194	0.64648	0.76043	0.9449	0.95305	0.92988
195	0.64458	0.76097	0.945	0.95483	0.93022
196	0.64692	0.75977	0.94703	0.95427	0.9301
197	0.64677	0.76005	0.946	0.95427	0.9297
198	0.64735	0.76072	0.94675	0.955	0.92993
199	0.64618	0.75962	0.94695	0.95545	0.9322
200	0.64363	0.76065	0.94785	0.95622	0.93265
201	0.64677	0.76075	0.94973	0.9574	0.9337
202	0.64692	0.76055	0.9496	0.95818	0.93437
203	0.64723	0.76092	0.95103	0.9603	0.93465
204	0.64975	0.75992	0.95178	0.95973	0.93493
205	0.6503	0.7607	0.95208	0.95932	0.93595
206	0.65063	0.75955	0.953	0.95993	0.93537
207	0.6521	0.76075	0.95208	0.9599	0.93622
208	0.65187	0.76215	0.95393	0.95925	0.93675
209	0.653	0.76125	0.95352	0.96098	0.9371
210	0.65207	0.7613	0.95547	0.96145	0.93765
211	0.65307	0.76135	0.9559	0.96188	0.93812
212	0.65128	0.75928	0.95642	0.96252	0.9381
213	0.65135	0.75913	0.95757	0.96142	0.93878
214	0.65245	0.76053	0.95747	0.96162	0.93888
215	0.6517	0.76065	0.9592	0.96283	0.94042
216	0.65255	0.7599	0.95845	0.9634	0.9404
217	0.65115	0.7603	0.96062	0.9639	0.93925
218	0.65165	0.75867	0.9612	0.96373	0.9395
219	0.65343	0.75913	0.9607	0.96385	0.9399
220	0.6523	0.75865	0.9611	0.96552	0.94115
221	0.65145	0.75918	0.96167	0.9664	0.94183
222	0.65145	0.75933	0.9616	0.96625	0.94168
223	0.65192	0.75865	0.96267	0.9657	0.94237
224	0.65123	0.75953	0.96308	0.96708	0.94342
225	0.6526	0.7608	0.96408	0.96703	0.94293
226	0.6526	0.75913	0.96385	0.9683	0.9425
227	0.65312	0.75825	0.96403	0.9688	0.94342
228	0.65478	0.7568	0.96395	0.96972	0.94383
229	0.65295	0.75815	0.96508	0.96945	0.94515
230	0.6516	0.7581	0.96537	0.96947	0.94508
231	0.6511	0.7588	0.96593	0.9699	0.946
232	0.65245	0.758	0.96678	0.97057	0.94663
233	0.65235	0.7596	0.9666	0.97132	0.94703
234	0.65255	0.76158	0.96742	0.97135	0.9486
235	0.6524	0.76105	0.9668	0.9713	0.94915
236	0.65077	0.76128	0.96588	0.9717	0.94798
237	0.65025	0.762	0.9674	0.97252	0.94883
238	0.65292	0.76028	0.96828	0.97347	0.94908
239	0.65397	0.76058	0.96795	0.9729	0.9494
240	0.65235	0.7604	0.96883	0.9726	0.94998
241	0.65312	0.76105	0.96818	0.97228	0.9502
242	0.65035	0.76007	0.96852	0.97255	0.95
243	0.65282	0.7618	0.968	0.97283	0.95032
244	0.6514	0.75938	0.96762	0.97275	0.95057
245	0.65197	0.76245	0.96913	0.97405	0.95073
246	0.65107	0.7619	0.97083	0.97457	0.9506
247	0.65023	0.76072	0.97135	0.974	0.95155
248	0.64633	0.76097	0.9718	0.97323	0.95278
249	0.64523	0.7601	0.9718	0.9737	0.95308
250	0.64435	0.7611	0.9721	0.97425	0.9523
251	0.64597	0.76195	0.97198	0.97388	0.95193
252	0.64635	0.7634	0.97215	0.9742	0.95278
253	0.64497	0.76277	0.9726	0.9746	0.95342
254	0.64535	0.76313	0.97337	0.9746	0.95347
255	0.6462	0.76213	0.97372	0.97452	0.95345
256	0.64658	0.76058	0.97423	0.9746	0.95435
257	0.64782	0.7608	0.9752	0.97513	0.95437
258	0.6482	0.75943	0.97445	0.97488	0.9547
259	0.64712	0.76115	0.9743	0.9756	0.95525
260	0.64897	0.76238	0.9744	0.97603	0.95508
261	0.6499	0.76292	0.97433	0.97593	0.95545
262	0.65265	0.76323	0.97445	0.97575	0.95613
263	0.6531	0.764	0.97445	0.97635	0.9561
264	0.65363	0.76658	0.9743	0.97698	0.95652
265	0.64985	0.76555	0.97418	0.97752	0.9568
266	0.6504	0.76458	0.97467	0.97675	0.95662
267	0.65	0.76407	0.9756	0.97698	0.95598
268	0.65	0.76255	0.97525	0.97667	0.95662
269	0.64892	0.76085	0.97518	0.9778	0.95742
270	0.64805	0.76267	0.9754	0.97772	0.95615
271	0.64785	0.76663	0.97567	0.9775	0.95675
272	0.65025	0.77	0.97567	0.9768	0.95727
273	0.64885	0.76892	0.97637	0.97765	0.95822
274	0.64765	0.76863	0.9767	0.97725	0.95857
275	0.64633	0.767	0.9763	0.97757	0.9588
276	0.6445	0.76655	0.97603	0.97793	0.9588
277	0.64407	0.768	0.9766	0.97785	0.96005
278	0.64595	0.76855	0.97698	0.97755	0.96025
279	0.64607	0.76692	0.97723	0.97788	0.9604
280	0.6488	0.76915	0.9784	0.97865	0.96067
281	0.64735	0.7685	0.97895	0.9785	0.96125
282	0.65112	0.76887	0.97862	0.97815	0.96037
283	0.6484	0.7693	0.97825	0.97795	0.96027
284	0.65055	0.76997	0.979	0.97823	0.9604
285	0.65058	0.76907	0.97965	0.97845	0.96093
286	0.65263	0.77185	0.97893	0.97818	0.96055
287	0.6531	0.7725	0.97898	0.9787	0.96047
288	0.6535	0.77315	0.97913	0.9788	0.96067
289	0.6524	0.7741	0.97982	0.97913	0.9608
290	0.65185	0.7719	0.97998	0.97865	0.96118
291	0.65138	0.77038	0.9801	0.97855	0.96252
292	0.65058	0.77133	0.98033	0.97908	0.96227
293	0.6534	0.7715	0.98055	0.97882	0.96265
294	0.65187	0.76995	0.98128	0.97977	0.9635
295	0.65282	0.77118	0.98145	0.98015	0.96288
296	0.6525	0.77295	0.9812	0.9799	0.9632
297	0.65125	0.77228	0.98172	0.97933	0.9633
298	0.6537	0.7731	0.98198	0.97905	0.96403
299	0.65473	0.7732	0.9826	0.9793	0.96447
300	0.6552	0.77165	0.98215	0.97955	0.96457
301	0.65428	0.77085	0.9824	0.97967	0.96455
302	0.65443	0.771	0.9824	0.9803	0.96575
303	0.65445	0.77035	0.98282	0.98125	0.96547
304	0.65378	0.77168	0.98318	0.98195	0.96575
305	0.65233	0.7725	0.9841	0.98098	0.9653
306	0.64955	0.77125	0.9842	0.98103	0.96575
307	0.64943	0.7711	0.98398	0.98213	0.96527
308	0.6497	0.77343	0.98475	0.98218	0.96595
309	0.65165	0.7711	0.98477	0.98267	0.9656
310	0.65107	0.77243	0.98425	0.9833	0.96615
311	0.65207	0.77033	0.98487	0.9828	0.96598
312	0.65	0.7715	0.98498	0.98215	0.96565
313	0.652	0.7734	0.98523	0.98293	0.967
314	0.65145	0.77028	0.98525	0.98298	0.96703
315	0.6507	0.7702	0.98525	0.98228	0.96732
316	0.65025	0.77082	0.98562	0.98225	0.967
317	0.6493	0.77075	0.98585	0.98308	0.96678
318	0.64968	0.76995	0.98657	0.98345	0.9675
319	0.65055	0.77075	0.9864	0.98408	0.9669
320	0.65082	0.7695	0.9863	0.98385	0.96832
321	0.64953	0.769	0.9856	0.9832	0.96898
322	0.64912	0.76902	0.98633	0.9836	0.96832
323	0.65043	0.77143	0.987	0.98405	0.9685
324	0.64923	0.77197	0.98745	0.984	0.96842
325	0.6491	0.77228	0.98765	0.9841	0.96885
326	0.649	0.77068	0.98705	0.98465	0.96888
327	0.65145	0.7703	0.98795	0.9845	0.96903
328	0.6544	0.77102	0.9879	0.9842	0.96945
329	0.653	0.77068	0.98757	0.98447	0.96988
330	0.65192	0.77072	0.98782	0.9849	0.9694
331	0.65338	0.76963	0.98798	0.9845	0.96993
332	0.65597	0.76877	0.98808	0.98472	0.9696
333	0.65625	0.7697	0.9877	0.98493	0.96962
334	0.6544	0.77045	0.98793	0.98515	0.96855
335	0.65338	0.7714	0.98785	0.98513	0.96928
336	0.65145	0.77115	0.988	0.98518	0.96965
337	0.65135	0.7727	0.98855	0.9856	0.97003
338	0.6527	0.77235	0.98865	0.985	0.9705
339	0.65202	0.7707	0.9887	0.98513	0.97142
340	0.64848	0.7733	0.98915	0.98562	0.97208
341	0.6501	0.77438	0.9887	0.98572	0.972
342	0.65287	0.77387	0.9891	0.98567	0.97225
343	0.65192	0.77602	0.98925	0.98582	0.97195
344	0.6552	0.77505	0.98947	0.98598	0.97135
345	0.65792	0.77423	0.98945	0.98608	0.9712
346	0.65602	0.77492	0.98957	0.98625	0.9716
347	0.65622	0.77405	0.98938	0.98647	0.97155
348	0.65692	0.77528	0.98923	0.98638	0.97252
349	0.65753	0.77445	0.9893	0.98623	0.97218
350	0.65922	0.7744	0.9894	0.98682	0.9721
351	0.65802	0.77405	0.98952	0.98667	0.97147
352	0.65748	0.77297	0.9897	0.98635	0.9716
353	0.65635	0.77263	0.9898	0.98615	0.97235
354	0.6549	0.77545	0.99035	0.9864	0.9716
355	0.65458	0.77663	0.98998	0.98623	0.97135
356	0.655	0.7769	0.9906	0.9868	0.9718
357	0.65328	0.775	0.98975	0.9873	0.97188
358	0.65295	0.77535	0.9901	0.98747	0.972
359	0.65305	0.77512	0.991	0.98798	0.97193
360	0.65168	0.7745	0.9908	0.9879	0.9731
361	0.6512	0.77423	0.9911	0.98793	0.9728
362	0.6508	0.77423	0.99125	0.98803	0.97345
363	0.64773	0.77412	0.99077	0.98777	0.97372
364	0.64865	0.77397	0.991	0.9875	0.97318
365	0.64997	0.7764	0.99118	0.98782	0.97247
366	0.65033	0.77545	0.9911	0.98805	0.9734
367	0.64905	0.77517	0.99092	0.988	0.97395
368	0.64765	0.77382	0.99105	0.98787	0.97345
369	0.64663	0.7735	0.99128	0.98823	0.97355
370	0.64975	0.77697	0.99105	0.9887	0.9735
371	0.6503	0.77653	0.9916	0.98875	0.97388
372	0.65033	0.77382	0.99138	0.9885	0.9738
373	0.64975	0.77692	0.99123	0.98803	0.9734
374	0.6484	0.77585	0.99148	0.98823	0.97383
375	0.6489	0.77273	0.99172	0.98825	0.9739
376	0.64905	0.7735	0.992	0.98847	0.9742
377	0.64982	0.77492	0.99235	0.9885	0.97435
378	0.64968	0.77338	0.99215	0.98855	0.97372
379	0.65097	0.7731	0.9921	0.98838	0.97355
380	0.65248	0.77343	0.99165	0.98785	0.97442
381	0.65235	0.77658	0.9917	0.98798	0.9746
382	0.65228	0.7774	0.99175	0.9888	0.97505
383	0.65112	0.7776	0.9922	0.9887	0.97518
384	0.64963	0.77625	0.99243	0.98808	0.97465
385	0.64865	0.77505	0.99218	0.98872	0.975
386	0.6488	0.77533	0.99272	0.9891	0.9749
387	0.64745	0.7731	0.99248	0.98925	0.97515
388	0.64635	0.7721	0.99298	0.98898	0.97455
389	0.64833	0.77153	0.99275	0.98933	0.9743
390	0.6474	0.77228	0.99282	0.9892	0.97483
391	0.64628	0.77165	0.99262	0.98955	0.9758
392	0.64725	0.7734	0.99245	0.9901	0.9757
393	0.646	0.7729	0.99275	0.99038	0.97518
394	0.64582	0.77355	0.99308	0.98985	0.97442
395	0.64712	0.774	0.99292	0.99047	0.97477
396	0.6458	0.7729	0.99315	0.98995	0.97513
397	0.64297	0.77235	0.99335	0.98967	0.97537
398	0.64668	0.7722	0.99287	0.9903	0.97555
399	0.64633	0.77168	0.99362	0.99028	0.97567
400	0.64743	0.773	0.99387	0.99023	0.97475
401	0.64717	0.7735	0.99425	0.99028	0.97537
402	0.64702	0.77172	0.99455	0.9904	0.97605
403	0.64518	0.77253	0.99448	0.99043	0.97645
404	0.64645	0.77438	0.99455	0.99057	0.97695
405	0.64615	0.77202	0.9947	0.99045	0.9771
406	0.64953	0.77292	0.995	0.99055	0.97762
407	0.64948	0.7732	0.99498	0.99057	0.97747
408	0.65182	0.77312	0.99505	0.9909	0.97718
409	0.65073	0.7741	0.99538	0.9908	0.97788
410	0.64985	0.77202	0.99548	0.99035	0.97757
411	0.6517	0.774	0.99572	0.99072	0.97728
412	0.65245	0.7724	0.99543	0.99103	0.97762
413	0.65117	0.7738	0.9957	0.99118	0.97783
414	0.6492	0.77387	0.9955	0.99135	0.9783
415	0.64565	0.77423	0.99552	0.9921	0.979
416	0.644	0.77673	0.99582	0.99233	0.97925
417	0.64318	0.77587	0.99582	0.9918	0.97845
418	0.64418	0.77435	0.99575	0.99187	0.9782
419	0.64282	0.77453	0.99587	0.992	0.97823
420	0.6422	0.77525	0.99598	0.99218	0.9788
421	0.64125	0.7744	0.99577	0.99233	0.97862
422	0.63967	0.77575	0.9957	0.99223	0.97877
423	0.63845	0.77285	0.99595	0.9921	0.97885
424	0.63743	0.77355	0.99615	0.992	0.97885
425	0.63628	0.77285	0.99638	0.99205	0.97893
426	0.6364	0.77397	0.99623	0.99205	0.97918
427	0.63653	0.77582	0.99623	0.99192	0.97993
428	0.6384	0.77453	0.99608	0.99243	0.97995
429	0.63755	0.77282	0.99623	0.9922	0.98033
430	0.63738	0.77153	0.99667	0.9919	0.9795
431	0.6356	0.77168	0.9964	0.99198	0.97975
432	0.63623	0.77133	0.9964	0.99245	0.9797
433	0.63782	0.77255	0.99648	0.9928	0.98
434	0.63928	0.77175	0.99662	0.99305	0.98033
435	0.63867	0.7719	0.9964	0.99277	0.97982
436	0.63855	0.7722	0.9963	0.9928	0.97972
437	0.6419	0.77255	0.99652	0.99275	0.98028
438	0.64335	0.77335	0.9964	0.99275	0.98062
439	0.64397	0.77207	0.99665	0.99257	0.98105
440	0.64368	0.77223	0.99692	0.99277	0.9804
441	0.64397	0.77268	0.99682	0.99287	0.98052
442	0.64265	0.7743	0.99697	0.99267	0.98077
443	0.64207	0.77338	0.99705	0.9933	0.98072
444	0.6439	0.7733	0.99738	0.99343	0.98067
445	0.64472	0.77353	0.99723	0.99333	0.9804
446	0.64607	0.7715	0.9973	0.99355	0.98103
447	0.64482	0.77402	0.99745	0.9932	0.98128
448	0.64618	0.7732	0.99743	0.99315	0.98135
449	0.64768	0.7725	0.99723	0.9934	0.9818
450	0.6469	0.77028	0.99725	0.99325	0.98238
451	0.64515	0.7718	0.9973	0.99348	0.98208
452	0.64477	0.77463	0.99733	0.99365	0.98245
453	0.64863	0.77555	0.99748	0.99338	0.98198
454	0.65025	0.77417	0.9975	0.9937	0.9825
455	0.64735	0.77225	0.99745	0.99355	0.98203
456	0.6498	0.7701	0.9974	0.99355	0.9825
457	0.6516	0.76965	0.99772	0.99345	0.98262
458	0.65153	0.76953	0.9981	0.99313	0.98288
459	0.65195	0.77338	0.99815	0.99325	0.98342
460	0.64965	0.77382	0.99795	0.99345	0.9832
461	0.64753	0.7733	0.998	0.99392	0.98242
462	0.64855	0.77385	0.99808	0.99357	0.98303
463	0.64758	0.77565	0.99782	0.99345	0.98252
464	0.64938	0.7738	0.99815	0.99392	0.9818
465	0.65048	0.77338	0.99825	0.9938	0.98247
466	0.64885	0.7721	0.99805	0.99355	0.98295
467	0.65028	0.77207	0.99813	0.99355	0.98325
468	0.64923	0.7723	0.99805	0.9939	0.98275
469	0.6473	0.7737	0.99787	0.9942	0.98255
470	0.64835	0.7721	0.9979	0.99398	0.98245
471	0.64572	0.77243	0.99803	0.9939	0.98208
472	0.6456	0.77077	0.99805	0.99452	0.98228
473	0.64687	0.77107	0.99813	0.99445	0.98247
474	0.6464	0.77215	0.99813	0.99405	0.98218
475	0.64868	0.77323	0.99795	0.99403	0.98295
476	0.64912	0.77212	0.99765	0.99445	0.98272
477	0.65043	0.77263	0.99772	0.99443	0.98247
478	0.652	0.77107	0.99762	0.9946	0.98328
479	0.65177	0.77065	0.99757	0.9947	0.98318
480	0.65133	0.77023	0.99782	0.9947	0.98362
481	0.65143	0.7705	0.99777	0.99445	0.98355
482	0.65055	0.77165	0.99785	0.99425	0.98355
483	0.65105	0.77338	0.99797	0.9947	0.98365
484	0.64915	0.7688	0.998	0.99472	0.98362
485	0.65012	0.76955	0.99803	0.9946	0.9829
486	0.64743	0.7667	0.99818	0.99467	0.98313
487	0.6475	0.7659	0.99813	0.99462	0.98313
488	0.64653	0.76645	0.99808	0.99477	0.98395
489	0.64855	0.7655	0.99823	0.99465	0.98403
490	0.6467	0.76597	0.9981	0.99467	0.98357
491	0.64845	0.76492	0.99818	0.99475	0.98345
492	0.64725	0.76572	0.99838	0.99482	0.9832
493	0.64982	0.76492	0.9985	0.99503	0.98247
494	0.6497	0.76487	0.99833	0.99482	0.98305
495	0.64963	0.7655	0.99845	0.99457	0.98323
496	0.64868	0.76648	0.99833	0.99433	0.98335
497	0.65038	0.7644	0.99828	0.9946	0.98303
498	0.64977	0.76472	0.9985	0.9945	0.98313
499	0.64902	0.7639	0.99848	0.9946	0.98435
500	0.64773	0.76248	0.99835	0.99445	0.98435
501	0.64848	0.76172	0.99838	0.99425	0.98377
502	0.64645	0.764	0.99823	0.99418	0.98357
503	0.64687	0.76292	0.99805	0.99452	0.98342
504	0.6468	0.7636	0.99815	0.99508	0.98367
505	0.6465	0.76507	0.99823	0.99487	0.98388
506	0.6493	0.76307	0.99833	0.99515	0.98365
507	0.65028	0.7635	0.99825	0.99513	0.98408
508	0.6526	0.7631	0.99835	0.9956	0.98435
509	0.65228	0.7641	0.99845	0.99557	0.98447
510	0.65458	0.76067	0.9984	0.99555	0.9845
511	0.6543	0.75977	0.99853	0.99543	0.9847
512	0.65448	0.76158	0.99865	0.99545	0.98465
513	0.6537	0.76095	0.99853	0.99535	0.98515
514	0.65425	0.7609	0.9984	0.99515	0.98543
515	0.65417	0.7627	0.99838	0.99498	0.9855
516	0.65223	0.76295	0.9985	0.9949	0.9852
517	0.6506	0.76153	0.99835	0.99515	0.98523
518	0.65087	0.76205	0.99833	0.99513	0.98518
519	0.65125	0.76243	0.99835	0.99528	0.98498
520	0.65035	0.76187	0.99838	0.99562	0.98515
521	0.6494	0.76235	0.9983	0.99548	0.985
522	0.64917	0.76055	0.99815	0.99548	0.9847
523	0.64815	0.75867	0.99833	0.99555	0.9846
524	0.64712	0.76118	0.99843	0.99535	0.9852
525	0.64677	0.76067	0.9985	0.99528	0.98518
526	0.6495	0.76095	0.9985	0.99538	0.98575
527	0.64933	0.76053	0.9988	0.99533	0.98587
528	0.65068	0.76318	0.99877	0.99543	0.9856
529	0.65028	0.7644	0.99885	0.99557	0.98495
530	0.64845	0.7621	0.9989	0.99565	0.98528
531	0.64905	0.7609	0.9991	0.99562	0.98545
532	0.6481	0.76015	0.99905	0.99562	0.98587
533	0.65068	0.76025	0.99915	0.99528	0.98523
534	0.65233	0.76085	0.9991	0.9953	0.98575
535	0.65248	0.76075	0.99913	0.9953	0.98613
536	0.6518	0.76172	0.99915	0.9953	0.98538
537	0.65107	0.76195	0.99905	0.99552	0.9853
538	0.65112	0.76345	0.99908	0.99577	0.98538
539	0.65017	0.7633	0.99903	0.9963	0.9857
540	0.65143	0.76197	0.99913	0.99628	0.98587
541	0.65228	0.7597	0.9991	0.9963	0.98577
542	0.65282	0.7597	0.99918	0.99603	0.9857
543	0.64973	0.7594	0.99905	0.9956	0.98547
544	0.65207	0.76267	0.99882	0.99555	0.98545
545	0.6512	0.76192	0.9989	0.9956	0.9854
546	0.64828	0.7619	0.99877	0.99572	0.98598
547	0.6469	0.76148	0.99895	0.9955	0.9854
548	0.64812	0.76118	0.99905	0.99575	0.98567
549	0.64787	0.76038	0.99903	0.99595	0.98555
550	0.64928	0.75895	0.999	0.99575	0.98603
551	0.6479	0.76248	0.9989	0.99572	0.98552
552	0.6496	0.76433	0.99892	0.9958	0.9858
553	0.64892	0.76433	0.99892	0.99595	0.9857
554	0.64982	0.76428	0.99885	0.99562	0.98615
555	0.64882	0.76515	0.99882	0.99557	0.98633
556	0.64715	0.76445	0.9989	0.9956	0.9862
557	0.64753	0.76648	0.99892	0.99555	0.9858
558	0.64882	0.76663	0.99905	0.99587	0.98567
559	0.65038	0.7652	0.99885	0.9958	0.98565
560	0.64907	0.76433	0.99867	0.99548	0.9859
561	0.64892	0.76418	0.99875	0.9957	0.986
562	0.6486	0.7633	0.99877	0.99592	0.98585
563	0.64695	0.76215	0.99877	0.99595	0.98593
564	0.64543	0.7623	0.999	0.99595	0.98582
565	0.64692	0.7607	0.99895	0.99587	0.98595
566	0.6486	0.76023	0.99892	0.99595	0.98582
567	0.64802	0.75965	0.99895	0.99595	0.98575
568	0.6505	0.7619	0.99892	0.9959	0.9862
569	0.65012	0.76175	0.99895	0.99613	0.98613
570	0.65	0.76253	0.99903	0.9957	0.98543
571	0.64835	0.76038	0.99905	0.99592	0.9851
572	0.64792	0.7613	0.99918	0.99557	0.98572
573	0.6468	0.76075	0.99903	0.99562	0.9861
574	0.64907	0.76455	0.99897	0.99538	0.98598
575	0.64953	0.76215	0.9989	0.9957	0.98638
576	0.64823	0.76218	0.99895	0.9957	0.98643
577	0.64948	0.76172	0.999	0.99595	0.98672
578	0.64663	0.76163	0.99913	0.99603	0.98643
579	0.64748	0.76153	0.99905	0.9961	0.98675
580	0.6438	0.76118	0.99905	0.99592	0.98665
581	0.64368	0.7621	0.9991	0.99582	0.98675
582	0.64238	0.76263	0.99905	0.99587	0.98582
583	0.64463	0.76435	0.99905	0.9959	0.98685
584	0.64763	0.76528	0.99897	0.99548	0.98677
585	0.64905	0.76482	0.99915	0.99548	0.98655
586	0.64815	0.76443	0.9991	0.99557	0.98667
587	0.6473	0.76435	0.9991	0.99562	0.98645
588	0.64715	0.76548	0.99918	0.99598	0.9868
589	0.6468	0.76348	0.99915	0.99598	0.98645
590	0.64677	0.7637	0.9993	0.99555	0.98665
591	0.64845	0.76365	0.99923	0.99543	0.98675
592	0.64855	0.76702	0.99933	0.99572	0.98657
593	0.6468	0.76587	0.99935	0.99577	0.9866
594	0.64523	0.76577	0.9993	0.99585	0.9871
595	0.64518	0.76343	0.9993	0.99567	0.98733
596	0.64602	0.7628	0.99925	0.99587	0.9872
597	0.64497	0.7616	0.99928	0.99567	0.98718
598	0.64307	0.76163	0.99923	0.99598	0.98743
599	0.64425	0.76335	0.99915	0.99613	0.98675
600	0.64405	0.7635	0.99918	0.99603	0.98728
601	0.6442	0.76382	0.99925	0.99603	0.9874
602	0.64177	0.76218	0.99928	0.9959	0.98625
603	0.6421	0.76358	0.99925	0.996	0.98745
604	0.64197	0.76167	0.99925	0.99605	0.9868
605	0.64385	0.7611	0.99935	0.9963	0.98685
606	0.64067	0.76272	0.99948	0.99633	0.98638
607	0.6415	0.76158	0.99948	0.99608	0.9871
608	0.6431	0.76102	0.99943	0.99585	0.98718
609	0.6426	0.761	0.9994	0.9959	0.98698
610	0.64282	0.7617	0.9993	0.99572	0.98765
611	0.64435	0.76335	0.99935	0.99572	0.9876
612	0.64145	0.7652	0.99933	0.9958	0.98757
613	0.64468	0.7654	0.99933	0.99562	0.98798
614	0.64395	0.76543	0.99925	0.99562	0.98755
615	0.64568	0.76612	0.99945	0.99598	0.9876
616	0.64555	0.7651	0.9993	0.99587	0.98723
617	0.64705	0.76553	0.99933	0.99555	0.98787
618	0.6468	0.76358	0.99943	0.99577	0.98755
619	0.64572	0.76218	0.9994	0.9958	0.98787
620	0.6462	0.76292	0.99933	0.99565	0.9875
621	0.64853	0.7649	0.99945	0.99565	0.98718
622	0.6488	0.7637	0.99943	0.99565	0.98777
623	0.64915	0.7612	0.99948	0.9958	0.98805
624	0.64733	0.75897	0.99935	0.99562	0.9878
625	0.64717	0.75775	0.99925	0.99575	0.9877
626	0.6477	0.75867	0.9994	0.99613	0.98793
627	0.64775	0.75915	0.9994	0.99592	0.9882
628	0.64733	0.75985	0.9993	0.99618	0.9882
629	0.64682	0.75902	0.99943	0.9959	0.98852
630	0.64787	0.7576	0.99943	0.99587	0.98775
631	0.6467	0.75577	0.99953	0.99592	0.98798
632	0.64805	0.75787	0.9994	0.99615	0.98835
633	0.64828	0.75485	0.9994	0.99618	0.98843
634	0.64795	0.7561	0.99938	0.99605	0.9878
635	0.6468	0.75672	0.99933	0.99613	0.98777
636	0.64712	0.75502	0.99928	0.99648	0.98793
637	0.64938	0.75492	0.99935	0.99608	0.9878
638	0.64782	0.75655	0.99933	0.99587	0.9877
639	0.64795	0.75713	0.99935	0.99615	0.98747
640	0.64607	0.75523	0.9994	0.99633	0.98777
641	0.65068	0.75597	0.9995	0.99638	0.9877
642	0.65025	0.75838	0.9994	0.9963	0.98767
643	0.64892	0.7584	0.99948	0.99618	0.9877
644	0.64838	0.7577	0.99945	0.99618	0.98833
645	0.65265	0.75765	0.9993	0.99618	0.98845
646	0.65207	0.75802	0.99933	0.9961	0.9882
647	0.65287	0.7591	0.99933	0.9961	0.98798
648	0.65363	0.75958	0.99928	0.99655	0.98813
649	0.655	0.7607	0.99945	0.9964	0.98767
650	0.65243	0.75787	0.99943	0.99628	0.988
651	0.65405	0.75855	0.9994	0.99623	0.9882
652	0.65385	0.75705	0.99938	0.99657	0.98803
653	0.6528	0.75623	0.99945	0.99667	0.988
654	0.65305	0.75475	0.99945	0.99643	0.98795
655	0.65528	0.7549	0.99955	0.9968	0.98808
656	0.6546	0.75443	0.9996	0.99675	0.9882
657	0.65328	0.75575	0.99957	0.9966	0.98782
658	0.6523	0.75425	0.99962	0.99697	0.98867
659	0.65395	0.7549	0.9996	0.99692	0.98877
660	0.6548	0.7543	0.99955	0.99687	0.98818
661	0.65275	0.75508	0.99962	0.9966	0.98805
662	0.65092	0.75528	0.99962	0.99662	0.9873
663	0.65033	0.75733	0.99962	0.99662	0.98705
664	0.64755	0.75553	0.99965	0.99687	0.9874
665	0.6478	0.7564	0.99967	0.99687	0.98795
666	0.64875	0.75785	0.9997	0.9968	0.98818
667	0.6477	0.75545	0.99975	0.99677	0.98787
668	0.6476	0.75655	0.99975	0.9967	0.98845
669	0.64795	0.75713	0.99977	0.99675	0.98835
670	0.64658	0.75845	0.9998	0.99703	0.98847
671	0.64365	0.75767	0.9998	0.99687	0.98857
672	0.64623	0.7556	0.99977	0.9971	0.98843
673	0.64302	0.75743	0.99975	0.9967	0.98923
674	0.64245	0.75865	0.9996	0.9967	0.98887
675	0.64323	0.75765	0.9996	0.99665	0.98925
676	0.64455	0.7564	0.9995	0.9968	0.98872
677	0.6469	0.75762	0.99953	0.99692	0.98905
678	0.6451	0.75562	0.99948	0.99713	0.9886
679	0.64602	0.75823	0.99955	0.99723	0.98847
680	0.64482	0.759	0.99965	0.99715	0.98862
681	0.64568	0.75897	0.9997	0.9969	0.98875
682	0.64577	0.7576	0.99967	0.9968	0.9887
683	0.64492	0.75487	0.99972	0.99662	0.98865
684	0.64418	0.75545	0.99972	0.9971	0.98877
685	0.64838	0.75645	0.99975	0.9972	0.98872
686	0.64802	0.7539	0.99967	0.99705	0.98855
687	0.64687	0.75138	0.9997	0.99733	0.98835
688	0.64912	0.7539	0.9997	0.99713	0.98903
689	0.6468	0.75423	0.99965	0.99708	0.98857
690	0.64695	0.75528	0.99967	0.9973	0.98843
691	0.6492	0.75705	0.99975	0.9975	0.98882
692	0.64712	0.758	0.99975	0.99745	0.9889
693	0.6493	0.75867	0.99975	0.99748	0.98928
694	0.6516	0.75923	0.99972	0.99745	0.9895
695	0.65128	0.76023	0.99972	0.99757	0.9893
696	0.64912	0.75753	0.99975	0.99743	0.98933
697	0.65007	0.75818	0.9997	0.99725	0.98962
698	0.64863	0.75802	0.99967	0.9971	0.98947
699	0.64887	0.75777	0.99975	0.9972	0.98898
700	0.65017	0.75987	0.9997	0.9973	0.98915
701	0.64853	0.75792	0.99975	0.9972	0.98915
702	0.64875	0.75918	0.9998	0.99725	0.98943
703	0.64985	0.75767	0.99972	0.99745	0.98933
704	0.64895	0.75792	0.99977	0.99743	0.98957
705	0.64968	0.7588	0.9998	0.99753	0.98957
706	0.64933	0.75853	0.99982	0.9973	0.98943
707	0.64882	0.75923	0.99982	0.99728	0.98952
708	0.6479	0.75833	0.99972	0.99733	0.98895
709	0.64705	0.7587	0.99982	0.99753	0.9892
710	0.64853	0.75935	0.9997	0.99728	0.98918
711	0.65075	0.75913	0.99967	0.99713	0.98957
712	0.65163	0.76118	0.99977	0.99748	0.98925
713	0.65068	0.7594	0.99972	0.99762	0.9891
714	0.64997	0.7597	0.99972	0.9971	0.98885
715	0.65082	0.76105	0.99975	0.99733	0.98918
716	0.6479	0.7617	0.99972	0.99735	0.98943
717	0.64975	0.76135	0.99977	0.99703	0.98908
718	0.65115	0.75958	0.99967	0.99703	0.98918
719	0.65107	0.76318	0.9997	0.99718	0.9892
720	0.6501	0.76258	0.99977	0.9974	0.98915
721	0.64915	0.76072	0.9998	0.99762	0.98945
722	0.64807	0.76158	0.99975	0.99757	0.98925
723	0.64807	0.76205	0.99972	0.99728	0.98957
724	0.64717	0.76038	0.99967	0.9973	0.98962
725	0.64577	0.76148	0.99962	0.9972	0.98995
726	0.64725	0.76355	0.9997	0.99743	0.98962
727	0.64558	0.76385	0.99967	0.9972	0.98915
728	0.64653	0.76595	0.99975	0.99723	0.9891
729	0.64833	0.76497	0.99972	0.9974	0.98955
730	0.6467	0.7664	0.99987	0.99753	0.9896
731	0.64468	0.76492	0.99985	0.9972	0.98923
732	0.64555	0.76805	0.99987	0.99748	0.98928
733	0.64612	0.76725	0.99985	0.99735	0.98938
734	0.6424	0.76812	0.99987	0.99743	0.98952
735	0.64158	0.76738	0.9999	0.9975	0.98923
736	0.64275	0.76802	0.99987	0.9973	0.98903
737	0.6405	0.76933	0.9999	0.99762	0.98923
738	0.6409	0.7689	0.99987	0.99745	0.9892
739	0.64128	0.76945	0.99987	0.99735	0.98933
740	0.6403	0.76918	0.99982	0.99728	0.98957
741	0.64205	0.76943	0.99982	0.99738	0.98905
742	0.64445	0.76848	0.99987	0.99713	0.98957
743	0.6434	0.76845	0.99982	0.99715	0.98938
744	0.64287	0.768	0.99985	0.99718	0.98955
745	0.64215	0.76812	0.99987	0.99692	0.98993
746	0.63925	0.7695	0.99992	0.9971	0.9901
747	0.6398	0.77097	0.99992	0.99738	0.99015
748	0.641	0.76975	0.99992	0.99748	0.99023
749	0.64133	0.77187	0.99992	0.99762	0.99013
750	0.64353	0.77058	0.9999	0.9976	0.99003
751	0.64448	0.77135	0.9999	0.99767	0.98995
752	0.64245	0.77273	0.99987	0.99755	0.98975
753	0.64253	0.77305	0.99995	0.9976	0.98975
754	0.64135	0.77258	0.99995	0.99777	0.98928
755	0.64202	0.7742	0.99992	0.99792	0.98903
756	0.64287	0.77333	0.99995	0.99745	0.98895
757	0.6432	0.77287	0.99992	0.99782	0.98913
758	0.64067	0.77345	0.99992	0.99795	0.9893
759	0.64375	0.77402	0.99992	0.99765	0.98923
760	0.64418	0.77295	0.9999	0.99785	0.9897
761	0.64345	0.77392	0.99992	0.99787	0.98977
762	0.64277	0.77533	0.99992	0.99775	0.98993
763	0.64082	0.77463	0.9999	0.99785	0.99015
764	0.64102	0.77602	0.9999	0.9979	0.99
765	0.64102	0.77535	0.99997	0.99805	0.9905
766	0.63895	0.77123	0.99997	0.998	0.9897
767	0.6395	0.77273	1	0.99803	0.98985
768	0.63905	0.77155	1	0.99782	0.98982
769	0.64212	0.77195	1	0.99787	0.9895
770	0.63723	0.77138	1	0.99797	0.9897
771	0.63665	0.77255	1	0.9977	0.9893
772	0.63913	0.7723	1	0.99782	0.9893
773	0.6385	0.7705	1	0.99825	0.9895
774	0.64063	0.7698	1	0.9981	0.99018
775	0.63567	0.77	1	0.99777	0.9908
776	0.63877	0.77105	1	0.99762	0.99087
777	0.63955	0.76838	1	0.99787	0.99045
778	0.64048	0.7686	1	0.99785	0.99043
779	0.64133	0.76812	1	0.99782	0.99085
780	0.63987	0.76787	1	0.99767	0.99047
781	0.63905	0.76997	1	0.99767	0.9904
782	0.63965	0.76897	1	0.9978	0.98985
783	0.64028	0.76955	1	0.9978	0.99033
784	0.63985	0.77082	1	0.9978	0.99008
785	0.6405	0.77243	1	0.99777	0.99033
786	0.6417	0.77055	1	0.99785	0.9905
787	0.64255	0.77102	1	0.99772	0.9906
788	0.64335	0.76872	1	0.99767	0.99038
789	0.6436	0.76977	1	0.99762	0.99018
790	0.643	0.7704	1	0.99745	0.98993
791	0.64397	0.76853	1	0.99755	0.98982
792	0.64253	0.76968	1	0.99753	0.9903
793	0.64502	0.76938	1	0.99745	0.9902
794	0.64407	0.7673	1	0.9978	0.99003
795	0.64353	0.768	1	0.99782	0.9904
796	0.64218	0.77007	1	0.99777	0.99055
797	0.64535	0.76785	1	0.99787	0.9906
798	0.64545	0.76692	1	0.99775	0.99045
799	0.64553	0.77002	1	0.99782	0.99028
800	0.6446	0.76963	1	0.99803	0.9901
801	0.64733	0.76702	1	0.99803	0.99055
802	0.64643	0.7684	1	0.99803	0.99043
803	0.6491	0.7689	1	0.99815	0.9903
804	0.64997	0.76835	1	0.99805	0.99008
805	0.65105	0.76897	1	0.99813	0.9899
806	0.6495	0.77097	1	0.99815	0.9901
807	0.65012	0.76965	1	0.99805	0.9902
808	0.65065	0.76812	1	0.9981	0.99
809	0.65107	0.77065	1	0.9982	0.98972
810	0.64715	0.77125	1	0.99818	0.98972
811	0.64535	0.7707	1	0.99818	0.99023
812	0.64712	0.76997	1	0.9981	0.9899
813	0.64802	0.77285	1	0.99828	0.98982
814	0.64645	0.7716	1	0.9982	0.99035
815	0.64638	0.77185	1	0.9984	0.99038
816	0.64843	0.7693	1	0.9985	0.9906
817	0.64968	0.77018	1	0.9985	0.99005
818	0.65055	0.77138	1	0.99843	0.99013
819	0.6509	0.7714	1	0.9983	0.9905
820	0.6481	0.77068	1	0.99833	0.99015
821	0.65143	0.76987	1	0.9983	0.99013
822	0.65175	0.76912	1	0.99808	0.99035
823	0.65263	0.76877	1	0.99815	0.99118
824	0.65125	0.76753	1	0.9982	0.99072
825	0.653	0.76582	1	0.99838	0.99085
826	0.65135	0.76765	1	0.99828	0.99065
827	0.65158	0.76905	1	0.99833	0.99052
828	0.6529	0.76743	1	0.99815	0.98977
829	0.65192	0.76523	1	0.99787	0.9898
830	0.64968	0.76587	1	0.99813	0.99057
831	0.65233	0.7674	1	0.99808	0.99047
832	0.65255	0.76633	1	0.9983	0.99033
833	0.65395	0.76792	1	0.99823	0.9907
834	0.65565	0.7684	1	0.99838	0.99087
835	0.65415	0.7686	1	0.99823	0.99065
836	0.65245	0.76758	1	0.99835	0.99025
837	0.65158	0.76823	1	0.99813	0.99062
838	0.651	0.76772	1	0.99808	0.99035
839	0.6493	0.7704	1	0.9979	0.99085
840	0.64992	0.77048	1	0.99803	0.99072
841	0.6498	0.77018	1	0.998	0.99052
842	0.6491	0.77102	1	0.998	0.99113
843	0.64915	0.77125	1	0.99803	0.99072
844	0.6462	0.76802	1	0.99795	0.9906
845	0.64668	0.7697	1	0.99803	0.9908
846	0.64638	0.77135	1	0.9982	0.991
847	0.6476	0.77097	1	0.99805	0.99152
848	0.6472	0.77202	1	0.99835	0.99143
849	0.64985	0.7704	1	0.99818	0.99135
850	0.65087	0.76987	1	0.99805	0.99105
851	0.65277	0.77118	1	0.99835	0.99082
852	0.65507	0.7703	1	0.99823	0.99043
853	0.65473	0.77075	1	0.99813	0.9907
854	0.65378	0.76958	1	0.9981	0.99125
855	0.65282	0.77165	1	0.99825	0.9914
856	0.65282	0.7708	1	0.9982	0.9915
857	0.65265	0.7713	1	0.99803	0.99115
858	0.65385	0.7732	1	0.99815	0.99133
859	0.6529	0.77407	1	0.99803	0.99095
860	0.6541	0.7744	1	0.99797	0.9912
861	0.65502	0.7732	1	0.99803	0.99138
862	0.65168	0.7719	1	0.99825	0.9913
863	0.65333	0.77225	1	0.99843	0.99128
864	0.65507	0.77215	1	0.99805	0.99115
865	0.65615	0.77207	1	0.99815	0.99105
866	0.65675	0.77312	1	0.99825	0.99085
867	0.65505	0.7709	1	0.99803	0.99148
868	0.655	0.7687	1	0.9982	0.99118
869	0.653	0.76845	1	0.99805	0.99135
870	0.65563	0.76887	1	0.99813	0.99148
871	0.65538	0.77033	1	0.99825	0.99115
872	0.65345	0.76905	1	0.99833	0.99165
873	0.65175	0.77038	1	0.99845	0.99155
874	0.6528	0.76865	1	0.99838	0.99143
875	0.65397	0.76828	1	0.99835	0.99135
876	0.65453	0.76792	1	0.99843	0.99133
877	0.65402	0.7666	1	0.9982	0.99123
878	0.65365	0.76695	1	0.9983	0.9912
879	0.65365	0.76758	1	0.99845	0.99105
880	0.65285	0.76433	1	0.99828	0.99123
881	0.65195	0.76618	1	0.99835	0.9911
882	0.65255	0.7672	1	0.99843	0.99138
883	0.65273	0.76858	1	0.99835	0.99123
884	0.65312	0.76933	1	0.99823	0.99113
885	0.65165	0.7697	1	0.99833	0.99125
886	0.64963	0.76877	1	0.99853	0.99143
887	0.64873	0.7699	1	0.9984	0.99145
888	0.64797	0.77072	1	0.9982	0.9911
889	0.64965	0.76833	1	0.9983	0.9912
890	0.65125	0.76925	1	0.9985	0.99148
891	0.65255	0.7708	1	0.99825	0.99103
892	0.64923	0.77172	1	0.99833	0.992
893	0.64917	0.7705	1	0.99845	0.9912
894	0.64925	0.77087	1	0.99835	0.9917
895	0.6496	0.7686	1	0.99845	0.99165
896	0.64863	0.76935	1	0.99838	0.99192
897	0.64663	0.7683	1	0.99833	0.99152
898	0.64777	0.76772	1	0.99845	0.9915
899	0.64702	0.76748	1	0.99835	0.99148
900	0.64618	0.76787	1	0.99843	0.99085
901	0.64715	0.76863	1	0.99845	0.9913
902	0.64697	0.76895	1	0.99848	0.99045
903	0.64953	0.76848	1	0.99865	0.9906
904	0.65173	0.76965	1	0.99875	0.99085
905	0.65117	0.7678	1	0.9986	0.9911
906	0.64938	0.76785	1	0.9987	0.99123
907	0.6503	0.76845	1	0.99853	0.9912
908	0.64848	0.768	1	0.99848	0.99103
909	0.64897	0.768	1	0.99853	0.99105
910	0.6486	0.76745	1	0.9985	0.99128
911	0.64985	0.76653	1	0.99857	0.99092
912	0.65102	0.76602	1	0.99853	0.9912
913	0.6524	0.7676	1	0.99862	0.99118
914	0.65245	0.76912	1	0.99855	0.99115
915	0.65043	0.7721	1	0.9985	0.99085
916	0.65075	0.7718	1	0.99838	0.99085
917	0.65145	0.76982	1	0.99818	0.99145
918	0.65058	0.77092	1	0.9984	0.99152
919	0.6479	0.76772	1	0.99843	0.99128
920	0.6492	0.77015	1	0.9983	0.99125
921	0.65058	0.77243	1	0.99853	0.99085
922	0.6477	0.77065	1	0.9984	0.99098
923	0.6482	0.7727	1	0.99857	0.99092
924	0.64768	0.77258	1	0.99855	0.9909
925	0.6505	0.7694	1	0.99848	0.9909
926	0.64885	0.76702	1	0.99862	0.99085
927	0.64858	0.76968	1	0.99862	0.9916
928	0.6487	0.7706	1	0.99862	0.99157
929	0.6511	0.77015	1	0.9986	0.99182
930	0.65275	0.76885	1	0.9985	0.99145
931	0.65275	0.76943	1	0.99853	0.99167
932	0.6551	0.76977	1	0.99853	0.99162
933	0.65468	0.76953	1	0.9987	0.99182
934	0.6558	0.76863	1	0.99872	0.9914
935	0.65615	0.7686	1	0.9986	0.99205
936	0.65625	0.7672	1	0.99857	0.99192
937	0.65607	0.76665	1	0.99865	0.99155
938	0.6547	0.76572	1	0.99882	0.99157
939	0.6546	0.76405	1	0.9987	0.99165
940	0.65473	0.76448	1	0.99853	0.99133
941	0.65863	0.76482	1	0.9985	0.991
942	0.658	0.76438	1	0.9986	0.99148
943	0.65538	0.76615	1	0.99865	0.9914
944	0.65525	0.76392	1	0.99875	0.99143
945	0.6561	0.76243	1	0.99877	0.99162
946	0.65825	0.7612	1	0.99885	0.99175
947	0.6593	0.76348	1	0.99862	0.9917
948	0.65845	0.7633	1	0.9988	0.99182
949	0.65733	0.76343	1	0.99875	0.99152
950	0.65875	0.7643	1	0.99875	0.99152
951	0.65895	0.7661	1	0.99862	0.99162
952	0.65885	0.76918	1	0.99875	0.99165
953	0.66033	0.77018	1	0.99892	0.99195
954	0.65922	0.77082	1	0.99882	0.992
955	0.66085	0.76968	1	0.99887	0.99177
956	0.6616	0.76733	1	0.99867	0.99175
957	0.66092	0.76538	1	0.9986	0.99218
958	0.66065	0.76607	1	0.99853	0.9922
959	0.66035	0.7652	1	0.9985	0.99187
960	0.66155	0.76485	1	0.99887	0.992
961	0.6629	0.76482	1	0.99872	0.99213
962	0.66122	0.7638	1	0.9988	0.9915
963	0.65778	0.764	1	0.99867	0.99152
964	0.65565	0.76328	1	0.9987	0.99182
965	0.65522	0.76087	1	0.9986	0.99167
966	0.65473	0.7627	1	0.9987	0.99165
967	0.6555	0.76087	1	0.99885	0.9919
968	0.65663	0.76163	1	0.99887	0.99187
969	0.65555	0.76355	1	0.99882	0.99113
970	0.65607	0.76515	1	0.99895	0.99148
971	0.65733	0.76275	1	0.9987	0.99165
972	0.65512	0.76275	1	0.99877	0.99148
973	0.65607	0.76323	1	0.99872	0.99135
974	0.65645	0.76367	1	0.99875	0.99128
975	0.6552	0.76553	1	0.9989	0.9916
976	0.65568	0.76582	1	0.99885	0.99162
977	0.65512	0.76668	1	0.99895	0.99177
978	0.65495	0.76587	1	0.99865	0.9918
979	0.65615	0.76577	1	0.99872	0.99187
980	0.65763	0.76543	1	0.99862	0.9922
981	0.65787	0.76585	1	0.9987	0.9921
982	0.65448	0.76595	1	0.9987	0.99233
983	0.65348	0.76515	1	0.99882	0.99162
984	0.65402	0.76718	1	0.99885	0.99162
985	0.65512	0.76625	1	0.99885	0.9921
986	0.6554	0.76692	1	0.99885	0.992
987	0.65228	0.76453	1	0.99887	0.99225
988	0.65343	0.76692	1	0.99872	0.99198
989	0.65328	0.7682	1	0.99862	0.99215
990	0.6533	0.76805	1	0.99882	0.9924
991	0.65277	0.76853	1	0.99867	0.9921
992	0.65297	0.7685	1	0.99867	0.99213
993	0.65163	0.76995	1	0.9986	0.99233
994	0.6526	0.77035	1	0.9987	0.99162
995	0.65173	0.7697	1	0.99892	0.9915
996	0.65365	0.76885	1	0.99887	0.99182
997	0.6513	0.76658	1	0.99897	0.99218
998	0.6528	0.76658	1	0.99895	0.9923
999	0.65307	0.76628	1	0.99903	0.99208
1000	0.65175	0.7684	1	0.99887	0.99203
1001	0.65202	0.77077	1	0.99862	0.99215
1002	0.6521	0.77063	1	0.99875	0.99277
1003	0.65128	0.77038	1	0.9989	0.99257
1004	0.64915	0.77075	1	0.99885	0.99275
1005	0.64905	0.7709	1	0.99872	0.99243
1006	0.65007	0.77053	1	0.99875	0.99243
1007	0.64935	0.76872	1	0.99862	0.9922
1008	0.6485	0.7693	1	0.9987	0.992
1009	0.64848	0.76787	1	0.99877	0.99228
1010	0.6476	0.769	1	0.9989	0.99218
1011	0.6492	0.7675	1	0.99892	0.99185
1012	0.65068	0.76848	1	0.99887	0.99195
1013	0.64792	0.76968	1	0.99882	0.9925
1014	0.6502	0.77068	1	0.99875	0.9923
1015	0.6524	0.7699	1	0.99875	0.99238
1016	0.65028	0.77187	1	0.99862	0.9922
1017	0.64838	0.7707	1	0.99865	0.99205
1018	0.65115	0.77195	1	0.99865	0.99198
1019	0.65125	0.7691	1	0.9988	0.99238
1020	0.65115	0.77075	1	0.99882	0.99208
1021	0.6519	0.7703	1	0.99877	0.99245
1022	0.65397	0.77045	1	0.99867	0.99277
1023	0.65158	0.77092	1	0.99877	0.99248
1024	0.65033	0.77133	1	0.99903	0.9921
1025	0.65202	0.77005	1	0.99892	0.99225
1026	0.6524	0.76925	1	0.99892	0.99245
1027	0.65325	0.76945	1	0.99895	0.99262
1028	0.65453	0.76785	1	0.9988	0.99213
1029	0.656	0.7697	1	0.99872	0.99228
1030	0.65678	0.77038	1	0.99887	0.99228
1031	0.65348	0.7708	1	0.9989	0.9922
1032	0.6552	0.76902	1	0.99885	0.99243
1033	0.65597	0.76915	1	0.9987	0.9923
1034	0.65433	0.76795	1	0.99882	0.99215
1035	0.6549	0.76748	1	0.99875	0.99203
1036	0.65517	0.76755	1	0.9987	0.99245
1037	0.65617	0.76748	1	0.99882	0.99205
1038	0.65543	0.76912	1	0.99892	0.99235
1039	0.65425	0.76902	1	0.99887	0.99208
1040	0.65465	0.76643	1	0.99882	0.99185
1041	0.65368	0.7664	1	0.99895	0.9922
1042	0.65373	0.76958	1	0.99877	0.99262
1043	0.65312	0.7695	1	0.99877	0.99252
1044	0.65255	0.7681	1	0.99872	0.99257
1045	0.6512	0.7684	1	0.99885	0.99257
1046	0.6514	0.76695	1	0.99897	0.99275
1047	0.64877	0.76595	1	0.9989	0.99235
1048	0.65038	0.76815	1	0.99885	0.99228
1049	0.64977	0.76558	1	0.99892	0.99248
1050	0.65073	0.7661	1	0.99872	0.99298
1051	0.6494	0.76597	1	0.99877	0.99328
1052	0.64735	0.76655	1	0.9988	0.99287
1053	0.64768	0.76502	1	0.99877	0.9925
1054	0.6487	0.76587	1	0.9989	0.99218
1055	0.65025	0.76513	1	0.99885	0.99248
1056	0.6513	0.76513	1	0.99882	0.99272
1057	0.65128	0.76345	1	0.999	0.99267
1058	0.65182	0.7652	1	0.99897	0.99277
1059	0.6527	0.7653	1	0.99908	0.99252
1060	0.65353	0.76487	1	0.999	0.99243
1061	0.65295	0.76665	1	0.99903	0.99245
1062	0.654	0.76623	1	0.99905	0.99223
1063	0.65387	0.76458	1	0.99887	0.99245
1064	0.65573	0.76405	1	0.99903	0.99243
1065	0.6568	0.76715	1	0.9989	0.99255
1066	0.65802	0.76855	1	0.99865	0.99215
1067	0.6583	0.76658	1	0.99875	0.99233
1068	0.6574	0.767	1	0.99872	0.99267
1069	0.6573	0.7686	1	0.99877	0.9921
1070	0.65673	0.76753	1	0.99877	0.99265
1071	0.65707	0.7666	1	0.99865	0.99303
1072	0.65485	0.76918	1	0.99862	0.99303
1073	0.65438	0.76785	1	0.9987	0.99298
1074	0.6524	0.76572	1	0.99875	0.99323
1075	0.65295	0.76623	1	0.99875	0.99285
1076	0.6523	0.76677	1	0.99887	0.9926
1077	0.6522	0.76775	1	0.99897	0.99262
1078	0.6553	0.76828	1	0.999	0.99233
1079	0.6532	0.7659	1	0.99895	0.9925
1080	0.65425	0.76733	1	0.99908	0.9929
1081	0.65478	0.76723	1	0.9987	0.99257
1082	0.6545	0.7653	1	0.99882	0.99238
1083	0.6547	0.76582	1	0.99885	0.99235
1084	0.65687	0.7649	1	0.999	0.99215
1085	0.6576	0.7653	1	0.99892	0.99185
1086	0.65863	0.76523	1	0.99895	0.99187
1087	0.65853	0.7664	1	0.99895	0.99185
1088	0.65863	0.76677	1	0.99885	0.99215
1089	0.65643	0.76812	1	0.99887	0.99187
1090	0.65785	0.76777	1	0.99887	0.992
1091	0.65753	0.76628	1	0.99897	0.99205
1092	0.65702	0.76553	1	0.99905	0.99195
1093	0.65635	0.7674	1	0.99903	0.99192
1094	0.65682	0.7683	1	0.99913	0.99198
1095	0.65905	0.76677	1	0.99903	0.99198
1096	0.65805	0.76863	1	0.99908	0.99172
1097	0.6597	0.76782	1	0.99897	0.9917
1098	0.65778	0.76815	1	0.99872	0.99162
1099	0.65695	0.7674	1	0.99877	0.99205
1100	0.65765	0.76848	1	0.99885	0.99243
1101	0.65812	0.76925	1	0.99892	0.99228
1102	0.65945	0.76833	1	0.99885	0.99225
1103	0.6595	0.76963	1	0.9988	0.99218
1104	0.65753	0.76918	1	0.99897	0.99238
1105	0.65728	0.7683	1	0.99903	0.99198
1106	0.65643	0.76597	1	0.9989	0.99228
1107	0.65715	0.76692	1	0.99903	0.99228
1108	0.6572	0.76758	1	0.99897	0.99223
1109	0.65615	0.76815	1	0.99892	0.9921
1110	0.65843	0.76833	1	0.99903	0.99213
1111	0.6598	0.76585	1	0.99895	0.99213
1112	0.6603	0.76623	1	0.99905	0.99233
1113	0.65997	0.76768	1	0.99897	0.9924
1114	0.65743	0.7667	1	0.99903	0.99275
1115	0.65505	0.76513	1	0.99895	0.9925
1116	0.65478	0.7649	1	0.99897	0.99245
1117	0.65538	0.76423	1	0.99895	0.99267
1118	0.65625	0.7626	1	0.99903	0.99255
1119	0.65507	0.7646	1	0.99905	0.99233
1120	0.6586	0.76465	1	0.99887	0.99235
1121	0.65878	0.76285	1	0.99885	0.99233
1122	0.65612	0.7633	1	0.99892	0.99245
1123	0.65507	0.76375	1	0.999	0.99243
1124	0.65325	0.76358	1	0.99903	0.99257
1125	0.6513	0.76423	1	0.99895	0.99218
1126	0.65038	0.7647	1	0.99892	0.99243
1127	0.65312	0.76595	1	0.99892	0.99295
1128	0.65255	0.76572	1	0.99882	0.9932
1129	0.65163	0.76628	1	0.99887	0.99255
1130	0.655	0.76728	1	0.99892	0.99248
1131	0.6531	0.76533	1	0.99903	0.9925
1132	0.65205	0.76545	1	0.99892	0.9927
1133	0.65275	0.7648	1	0.999	0.99277
1134	0.6553	0.76315	1	0.999	0.9927
1135	0.6518	0.7628	1	0.99913	0.99328
1136	0.65043	0.76223	1	0.99918	0.99315
1137	0.6516	0.7634	1	0.99908	0.99298
1138	0.65073	0.76402	1	0.999	0.99257
1139	0.65063	0.7611	1	0.99903	0.99248
1140	0.6502	0.7636	1	0.99905	0.99282
1141	0.6506	0.76305	1	0.999	0.99272
1142	0.6502	0.7644	1	0.99908	0.99262
1143	0.6506	0.76215	1	0.9991	0.99287
1144	0.6526	0.76407	1	0.99908	0.99298
1145	0.6517	0.76358	1	0.99918	0.9931
1146	0.6532	0.76248	1	0.9991	0.99282
1147	0.65553	0.76397	1	0.99913	0.99313
1148	0.65522	0.7627	1	0.9992	0.99305
1149	0.65658	0.76305	1	0.99918	0.99275
1150	0.6529	0.76382	1	0.9991	0.99282
1151	0.65355	0.7626	1	0.9992	0.99287
1152	0.65487	0.76353	1	0.9991	0.99275
1153	0.6571	0.76597	1	0.9989	0.99262
1154	0.65373	0.76597	1	0.99897	0.99265
1155	0.65277	0.76685	1	0.99903	0.99252
1156	0.65335	0.76638	1	0.9991	0.99292
1157	0.6515	0.7639	1	0.99895	0.9924
1158	0.6512	0.76313	1	0.99887	0.99292
1159	0.65128	0.7645	1	0.99882	0.9933
1160	0.65273	0.76638	1	0.999	0.99277
1161	0.65275	0.76833	1	0.99887	0.99303
1162	0.6537	0.7667	1	0.99908	0.9929
1163	0.65617	0.76482	1	0.9989	0.99313
1164	0.65368	0.76605	1	0.99887	0.99313
1165	0.6511	0.76402	1	0.99872	0.99265
1166	0.6505	0.76525	1	0.9989	0.9921
1167	0.6516	0.76877	1	0.9989	0.99223
1168	0.65045	0.7692	1	0.99897	0.9926
1169	0.65195	0.7692	1	0.9988	0.9928
1170	0.6512	0.77058	1	0.99882	0.99255
1171	0.65065	0.76945	1	0.99903	0.99248
1172	0.65302	0.76835	1	0.999	0.9928
1173	0.65505	0.7699	1	0.999	0.99248
1174	0.65668	0.768	1	0.9988	0.99213
1175	0.65448	0.76685	1	0.99903	0.9922
1176	0.656	0.76918	1	0.99913	0.99223
1177	0.65697	0.7705	1	0.9992	0.9927
1178	0.65675	0.773	1	0.9991	0.99282
1179	0.65755	0.77282	1	0.99908	0.99275
1180	0.65648	0.77158	1	0.99928	0.99285
1181	0.65675	0.77248	1	0.99918	0.99262
1182	0.658	0.77205	1	0.99895	0.9927
1183	0.65822	0.77133	1	0.9991	0.99223
1184	0.6548	0.77285	1	0.99918	0.99245
1185	0.6522	0.77302	1	0.99923	0.9923
1186	0.65315	0.77338	1	0.9992	0.99252
1187	0.65455	0.77392	1	0.99913	0.99228
1188	0.65338	0.7738	1	0.99923	0.99252
1189	0.65175	0.7713	1	0.99908	0.9929
1190	0.6515	0.77143	1	0.99915	0.99267
1191	0.6524	0.77212	1	0.99908	0.99255
1192	0.65112	0.77328	1	0.99905	0.99262
1193	0.64982	0.77315	1	0.99925	0.99292
1194	0.65177	0.77217	1	0.99923	0.99285
1195	0.65243	0.77168	1	0.99913	0.99272
1196	0.65368	0.76902	1	0.99903	0.99272
1197	0.6546	0.77118	1	0.99897	0.99285
1198	0.65612	0.77077	1	0.999	0.99303
1199	0.65715	0.77135	1	0.99918	0.99292
1200	0.65735	0.77202	1	0.99925	0.9928
1201	0.6588	0.7715	1	0.9993	0.9926
1202	0.6592	0.77038	1	0.99925	0.9925
1203	0.6594	0.7698	1	0.99935	0.99252
1204	0.65868	0.7704	1	0.99945	0.99238
1205	0.66005	0.76935	1	0.99945	0.9925
1206	0.65735	0.77082	1	0.99935	0.99295
1207	0.65685	0.77168	1	0.99945	0.99298
1208	0.6565	0.7704	1	0.99948	0.99267
1209	0.65735	0.77133	1	0.99943	0.99265
1210	0.6577	0.77107	1	0.9994	0.993
1211	0.656	0.76938	1	0.99933	0.99328
1212	0.65255	0.77273	1	0.99938	0.99305
1213	0.65478	0.77163	1	0.99925	0.9928
1214	0.65528	0.76985	1	0.99923	0.99298
1215	0.65492	0.76807	1	0.99925	0.99292
1216	0.6581	0.77055	1	0.99928	0.99285
1217	0.65722	0.7692	1	0.9992	0.9928
1218	0.66027	0.76885	1	0.9992	0.9924
1219	0.66005	0.7707	1	0.99915	0.9928
1220	0.66115	0.76915	1	0.99915	0.99272
1221	0.66075	0.76982	1	0.99915	0.99267
1222	0.66217	0.77217	1	0.9993	0.99282
1223	0.6637	0.7727	1	0.99935	0.99272
1224	0.66258	0.7706	1	0.99938	0.99257
1225	0.65865	0.77007	1	0.99933	0.99265
1226	0.6582	0.76925	1	0.99933	0.99265
1227	0.6573	0.7663	1	0.99938	0.99275
1228	0.65817	0.76387	1	0.99928	0.99252
1229	0.66012	0.7623	1	0.99938	0.99272
1230	0.66048	0.76163	1	0.99918	0.99272
1231	0.66197	0.765	1	0.9993	0.99285
1232	0.66155	0.76575	1	0.99943	0.9926
1233	0.66192	0.76623	1	0.99938	0.9929
1234	0.66007	0.76635	1	0.99938	0.99298
1235	0.65712	0.76777	1	0.99935	0.9927
1236	0.6581	0.7686	1	0.9992	0.99272
1237	0.65678	0.7699	1	0.9992	0.99287
1238	0.6574	0.7683	1	0.99918	0.99292
1239	0.65755	0.767	1	0.9993	0.99315
1240	0.659	0.76733	1	0.99945	0.99285
1241	0.65817	0.76763	1	0.99933	0.99303
1242	0.65887	0.76672	1	0.9993	0.9933
1243	0.65807	0.76607	1	0.99928	0.99338
1244	0.65675	0.7658	1	0.99908	0.99357
1245	0.65907	0.76335	1	0.99903	0.99285
1246	0.65848	0.76405	1	0.9992	0.9928
1247	0.66087	0.7629	1	0.9991	0.99252
1248	0.66238	0.76428	1	0.99925	0.9924
1249	0.66343	0.76572	1	0.99918	0.99235
1250	0.66168	0.7673	1	0.99915	0.99277
1251	0.6613	0.76775	1	0.9992	0.99257
1252	0.6596	0.76687	1	0.99923	0.9931
1253	0.65948	0.76715	1	0.99918	0.9931
1254	0.65963	0.76845	1	0.99933	0.99325
1255	0.65882	0.76735	1	0.99918	0.9932
1256	0.65963	0.76467	1	0.99928	0.99333
1257	0.65848	0.7657	1	0.9992	0.9929
1258	0.658	0.76575	1	0.99923	0.99308
1259	0.65863	0.76653	1	0.99918	0.99287
1260	0.65733	0.76645	1	0.99935	0.99333
1261	0.6581	0.7673	1	0.99938	0.99295
1262	0.65853	0.76507	1	0.99935	0.99277
1263	0.65768	0.76553	1	0.9993	0.99343
1264	0.65882	0.7673	1	0.99923	0.99287
1265	0.6583	0.7639	1	0.9993	0.9931
1266	0.65825	0.76507	1	0.99928	0.99303
1267	0.65675	0.76518	1	0.99915	0.9925
1268	0.65438	0.76405	1	0.99915	0.99238
1269	0.65475	0.76455	1	0.9991	0.99285
1270	0.6569	0.76413	1	0.99928	0.99308
1271	0.65317	0.764	1	0.99923	0.99287
1272	0.65233	0.76387	1	0.99913	0.9928
1273	0.65422	0.76548	1	0.99913	0.99308
1274	0.65458	0.76363	1	0.9992	0.99328
1275	0.65295	0.76433	1	0.99928	0.9932
1276	0.6528	0.76525	1	0.99925	0.9933
1277	0.6518	0.76585	1	0.99923	0.99248
1278	0.65225	0.76555	1	0.9992	0.99262
1279	0.65125	0.76492	1	0.99905	0.99313
1280	0.6495	0.76375	1	0.99903	0.99292
1281	0.65107	0.76515	1	0.99908	0.99305
1282	0.64877	0.76453	1	0.99915	0.99333
1283	0.6463	0.76702	1	0.99918	0.99287
1284	0.64548	0.76555	1	0.99918	0.99262
1285	0.64458	0.76387	1	0.99915	0.99275
1286	0.64535	0.76443	1	0.99925	0.99287
1287	0.6458	0.7635	1	0.99928	0.99315
1288	0.64372	0.7661	1	0.9991	0.9934
1289	0.6448	0.76528	1	0.9992	0.99303
1290	0.64515	0.76595	1	0.99935	0.99328
1291	0.64405	0.76543	1	0.9992	0.99308
1292	0.64575	0.76472	1	0.99918	0.99295
1293	0.64775	0.76595	1	0.9994	0.99267
1294	0.64475	0.7666	1	0.99923	0.99305
1295	0.64828	0.76828	1	0.9993	0.9927
1296	0.6475	0.76848	1	0.99933	0.99257
1297	0.64497	0.76465	1	0.99935	0.99238
1298	0.64663	0.76533	1	0.9993	0.99218
1299	0.64765	0.76465	1	0.99915	0.9925
1300	0.64553	0.76712	1	0.99913	0.99287
1301	0.64743	0.7679	1	0.99928	0.99285
1302	0.64815	0.76843	1	0.99918	0.99295
1303	0.64897	0.7692	1	0.99915	0.99308
1304	0.64938	0.77043	1	0.99913	0.99323
1305	0.648	0.77233	1	0.99913	0.993
1306	0.6485	0.76823	1	0.99915	0.99315
1307	0.6492	0.76587	1	0.99925	0.99298
1308	0.64585	0.76812	1	0.99915	0.9935
1309	0.64853	0.76875	1	0.9991	0.99348
1310	0.64905	0.77043	1	0.9992	0.99328
1311	0.65065	0.76802	1	0.99923	0.99352
1312	0.64965	0.77087	1	0.99928	0.9933
1313	0.6517	0.7703	1	0.99925	0.99325
1314	0.64987	0.77033	1	0.99918	0.99318
1315	0.65123	0.77095	1	0.99925	0.99308
1316	0.64825	0.76965	1	0.99923	0.9931
1317	0.647	0.77005	1	0.9991	0.99298
1318	0.64765	0.77195	1	0.9992	0.99298
1319	0.64568	0.77118	1	0.99925	0.9928
1320	0.64397	0.77118	1	0.9992	0.99295
1321	0.6437	0.77273	1	0.9993	0.99348
1322	0.64302	0.77392	1	0.99935	0.99328
1323	0.64445	0.77533	1	0.9993	0.99333
1324	0.64453	0.77373	1	0.99925	0.99295
1325	0.64363	0.77282	1	0.99928	0.99292
1326	0.64258	0.77348	1	0.99925	0.99303
1327	0.64172	0.77307	1	0.9994	0.99318
1328	0.6446	0.77405	1	0.99923	0.993
1329	0.64512	0.77323	1	0.99933	0.99357
1330	0.6466	0.77363	1	0.99928	0.99338
1331	0.6463	0.77345	1	0.99933	0.99335
1332	0.6447	0.77287	1	0.99938	0.99323
1333	0.64425	0.77125	1	0.9994	0.993
1334	0.6456	0.77248	1	0.9993	0.99292
1335	0.64607	0.7722	1	0.9994	0.99305
1336	0.6451	0.77158	1	0.99935	0.9932
1337	0.64668	0.77187	1	0.99933	0.99343
1338	0.64563	0.7714	1	0.99943	0.99315
1339	0.6443	0.76963	1	0.99938	0.99303
1340	0.64355	0.77007	1	0.99933	0.99298
1341	0.64287	0.76948	1	0.9993	0.99292
1342	0.64453	0.76845	1	0.99943	0.9933
1343	0.64702	0.77012	1	0.9993	0.99325
1344	0.6479	0.77007	1	0.9993	0.99298
1345	0.64682	0.77048	1	0.99938	0.993
1346	0.64812	0.77095	1	0.9993	0.9931
1347	0.64712	0.76945	1	0.9993	0.99315
1348	0.64873	0.77138	1	0.99945	0.9932
1349	0.64812	0.76902	1	0.99928	0.99318
1350	0.64677	0.76968	1	0.9991	0.99323
1351	0.6458	0.76975	1	0.99918	0.9934
1352	0.6482	0.7687	1	0.9991	0.9938
1353	0.64945	0.7694	1	0.99913	0.99343
1354	0.64863	0.77043	1	0.9992	0.99343
1355	0.64725	0.77135	1	0.99918	0.99308
1356	0.6472	0.77107	1	0.99925	0.99323
1357	0.64848	0.7714	1	0.99925	0.99338
1358	0.64817	0.77405	1	0.9994	0.9936
1359	0.64655	0.7744	1	0.9994	0.99352
1360	0.6465	0.77302	1	0.99935	0.99345
1361	0.64758	0.77085	1	0.99938	0.99313
1362	0.65017	0.77048	1	0.9994	0.99303
1363	0.64865	0.76733	1	0.99935	0.99305
1364	0.64775	0.76768	1	0.9993	0.99333
1365	0.6452	0.77058	1	0.99928	0.99315
1366	0.64468	0.77138	1	0.99925	0.9934
1367	0.64475	0.76843	1	0.99923	0.99287
1368	0.64463	0.76807	1	0.99918	0.99308
1369	0.64548	0.76705	1	0.99933	0.99357
1370	0.64815	0.76805	1	0.99933	0.99345
1371	0.6481	0.76875	1	0.99945	0.99287
1372	0.64953	0.77015	1	0.99945	0.9925
1373	0.64882	0.76982	1	0.99935	0.99245
1374	0.64882	0.77015	1	0.99933	0.99275
1375	0.64925	0.77025	1	0.99933	0.99257
1376	0.64912	0.77007	1	0.99925	0.9926
1377	0.6498	0.77053	1	0.99928	0.99277
1378	0.64797	0.77072	1	0.9993	0.9929
1379	0.64725	0.77068	1	0.99918	0.993
1380	0.64528	0.7709	1	0.99925	0.99277
1381	0.64612	0.77102	1	0.99928	0.99303
1382	0.6448	0.7721	1	0.99915	0.99285
1383	0.64628	0.7735	1	0.9992	0.99298
1384	0.64695	0.7711	1	0.99923	0.99323
1385	0.64518	0.7711	1	0.99935	0.99345
1386	0.64663	0.773	1	0.9994	0.99343
1387	0.6464	0.7732	1	0.9993	0.99305
1388	0.6465	0.77128	1	0.99938	0.99333
1389	0.6453	0.77253	1	0.9993	0.993
1390	0.64433	0.7742	1	0.9994	0.99287
1391	0.64328	0.7755	1	0.99943	0.99308
1392	0.6439	0.7726	1	0.99938	0.99277
1393	0.64323	0.77182	1	0.9993	0.99277
1394	0.64333	0.7714	1	0.99933	0.99282
1395	0.6457	0.77238	1	0.99925	0.99298
1396	0.6456	0.77223	1	0.99925	0.99298
1397	0.646	0.77145	1	0.99935	0.993
1398	0.64738	0.77148	1	0.99935	0.99272
1399	0.6482	0.77202	1	0.99928	0.993
1400	0.64958	0.76915	1	0.99928	0.99277
1401	0.64825	0.77065	1	0.99925	0.9928
1402	0.64938	0.7705	1	0.9993	0.99318
1403	0.64968	0.7698	1	0.99933	0.99313
1404	0.65302	0.76923	1	0.99933	0.99333
1405	0.65048	0.76887	1	0.9993	0.99333
1406	0.64955	0.76728	1	0.9992	0.99305
1407	0.6496	0.76618	1	0.9992	0.99315
1408	0.6503	0.76443	1	0.99925	0.99355
1409	0.65055	0.76385	1	0.9993	0.99343
1410	0.65123	0.76518	1	0.9992	0.99318
1411	0.6528	0.766	1	0.99918	0.99352
1412	0.6505	0.7663	1	0.9993	0.99345
1413	0.64875	0.76725	1	0.99928	0.99348
1414	0.64858	0.76587	1	0.99935	0.99323
1415	0.64682	0.76707	1	0.99938	0.99305
1416	0.6464	0.76948	1	0.99923	0.99328
1417	0.64807	0.7682	1	0.99925	0.9928
1418	0.64987	0.76775	1	0.99925	0.9931
1419	0.64923	0.7675	1	0.99933	0.99325
1420	0.6502	0.768	1	0.99945	0.99328
1421	0.64945	0.76955	1	0.99938	0.99328
1422	0.64805	0.7696	1	0.99935	0.99313
1423	0.64885	0.76825	1	0.99918	0.99303
1424	0.6484	0.76728	1	0.99913	0.99352
1425	0.64797	0.76887	1	0.99923	0.99328
1426	0.6486	0.76675	1	0.99933	0.99338
1427	0.64905	0.76743	1	0.99923	0.99305
1428	0.6481	0.7666	1	0.99935	0.99282
1429	0.64945	0.76553	1	0.99945	0.99305
1430	0.64835	0.7651	1	0.99935	0.9936
1431	0.64663	0.76455	1	0.99933	0.9932
1432	0.64618	0.7642	1	0.99943	0.99295
1433	0.64643	0.7661	1	0.9994	0.99265
1434	0.64677	0.76497	1	0.9994	0.99303
1435	0.64807	0.7644	1	0.99933	0.99338
1436	0.647	0.76533	1	0.99933	0.99343
1437	0.64577	0.76502	1	0.9994	0.9932
1438	0.6483	0.76445	1	0.99935	0.99323
1439	0.64905	0.7656	1	0.99928	0.99295
1440	0.6491	0.76533	1	0.99925	0.99315
1441	0.64925	0.76655	1	0.99925	0.9932
1442	0.6475	0.7678	1	0.99938	0.99352
1443	0.65063	0.76795	1	0.99943	0.9933
1444	0.64968	0.76877	1	0.9993	0.99328
1445	0.64877	0.77005	1	0.99933	0.99303
1446	0.64682	0.76997	1	0.9993	0.99335
1447	0.64775	0.76868	1	0.9993	0.99323
1448	0.64817	0.76902	1	0.9992	0.99285
1449	0.64845	0.76918	1	0.99918	0.99295
1450	0.6479	0.7666	1	0.99933	0.99338
1451	0.6479	0.7662	1	0.99925	0.99333
1452	0.64543	0.76445	1	0.9993	0.99355
1453	0.64425	0.76435	1	0.99933	0.99382
1454	0.64615	0.76345	1	0.99935	0.99362
1455	0.64697	0.76413	1	0.99935	0.9933
1456	0.64643	0.76328	1	0.9994	0.99295
1457	0.6475	0.76487	1	0.99943	0.99275
1458	0.65055	0.76395	1	0.99925	0.99325
1459	0.64915	0.76618	1	0.99938	0.99323
1460	0.64873	0.76385	1	0.99933	0.99305
1461	0.65005	0.76458	1	0.9994	0.99308
1462	0.64845	0.76553	1	0.99933	0.9932
1463	0.65017	0.7652	1	0.99948	0.99323
1464	0.64975	0.76612	1	0.99943	0.9936
1465	0.64802	0.76687	1	0.99935	0.99365
1466	0.65102	0.77065	1	0.9993	0.9935
1467	0.64935	0.7706	1	0.9994	0.99352
1468	0.647	0.77082	1	0.99935	0.99315
1469	0.6487	0.77107	1	0.99938	0.9932
1470	0.64702	0.76982	1	0.99938	0.99315
1471	0.64607	0.76965	1	0.9993	0.99318
1472	0.64843	0.76755	1	0.9993	0.9935
1473	0.6463	0.76792	1	0.99935	0.9938
1474	0.64368	0.76797	1	0.99928	0.9936
1475	0.64555	0.76772	1	0.9993	0.99352
1476	0.64635	0.76695	1	0.99928	0.99345
1477	0.64245	0.76638	1	0.99925	0.99313
1478	0.64248	0.76672	1	0.99933	0.99313
1479	0.64453	0.7666	1	0.99928	0.9934
1480	0.64555	0.76735	1	0.99938	0.9938
1481	0.64565	0.76815	1	0.99943	0.99325
1482	0.64502	0.76763	1	0.99928	0.99308
1483	0.6453	0.76625	1	0.99935	0.99303
1484	0.64575	0.76738	1	0.99935	0.99367
1485	0.64645	0.76845	1	0.99928	0.9934
1486	0.64555	0.76882	1	0.99928	0.99323
1487	0.64533	0.7694	1	0.99938	0.9933
1488	0.64538	0.7678	1	0.9993	0.99385
1489	0.64445	0.7676	1	0.99938	0.99398
1490	0.64635	0.76825	1	0.99943	0.99367
1491	0.6466	0.76787	1	0.99938	0.99325
1492	0.64502	0.7694	1	0.99923	0.99325
1493	0.6447	0.76977	1	0.99925	0.9933
1494	0.64412	0.7693	1	0.99943	0.99355
1495	0.6442	0.76845	1	0.99935	0.99325
1496	0.6485	0.76677	1	0.99938	0.9931
1497	0.6476	0.76863	1	0.99938	0.99343
1498	0.64605	0.76943	1	0.99943	0.99338
1499	0.645	0.77033	1	0.99938	0.99362
1500	0.64628	0.769	1	0.9993	0.9933
1501	0.6452	0.7674	1	0.99935	0.99328
1502	0.64715	0.76797	1	0.99938	0.9933
1503	0.6457	0.7674	1	0.9994	0.99365
1504	0.64423	0.76607	1	0.99938	0.994
1505	0.64775	0.76655	1	0.99938	0.9939
1506	0.64535	0.765	1	0.99938	0.9935
1507	0.64335	0.7624	1	0.99943	0.9933
1508	0.6439	0.7636	1	0.99925	0.99318
1509	0.64448	0.76307	1	0.99915	0.99403
1510	0.64465	0.76513	1	0.9991	0.994
1511	0.64368	0.76623	1	0.99928	0.9937
1512	0.64163	0.76518	1	0.99935	0.99367
1513	0.64185	0.76668	1	0.99945	0.99392
1514	0.64025	0.7664	1	0.99933	0.99385
1515	0.6407	0.7698	1	0.99928	0.9933
1516	0.64197	0.7703	1	0.99945	0.99348
1517	0.64328	0.76925	1	0.9994	0.99362
1518	0.6427	0.77025	1	0.99945	0.99398
1519	0.64287	0.76843	1	0.99945	0.99385
1520	0.64592	0.76753	1	0.99938	0.9936
1521	0.64707	0.77095	1	0.99938	0.99345
1522	0.64635	0.7718	1	0.99935	0.99318
1523	0.64715	0.7725	1	0.9994	0.99335
1524	0.649	0.77228	1	0.99945	0.99335
1525	0.6498	0.77328	1	0.99945	0.99345
1526	0.65097	0.77187	1	0.99943	0.9939
1527	0.6492	0.77335	1	0.99955	0.99387
1528	0.64958	0.77097	1	0.99945	0.9932
1529	0.64707	0.7716	1	0.99918	0.99345
1530	0.64487	0.7702	1	0.99925	0.99367
1531	0.6463	0.76918	1	0.99918	0.99387
1532	0.64707	0.7676	1	0.99928	0.99355
1533	0.6471	0.7697	1	0.99943	0.99352
1534	0.64795	0.77012	1	0.9995	0.99355
1535	0.6458	0.77212	1	0.99953	0.99333
1536	0.64855	0.77097	1	0.99943	0.99367
1537	0.6496	0.77005	1	0.99943	0.99348
1538	0.65092	0.77182	1	0.99943	0.99328
1539	0.6543	0.77238	1	0.99948	0.9935
1540	0.65448	0.77133	1	0.99938	0.9933
1541	0.65543	0.7705	1	0.9994	0.99355
1542	0.6564	0.77148	1	0.99935	0.99382
1543	0.65535	0.7721	1	0.99945	0.9938
1544	0.65115	0.77365	1	0.99943	0.99365
1545	0.65448	0.77323	1	0.9994	0.99392
1546	0.65517	0.7712	1	0.99935	0.99328
1547	0.65615	0.7706	1	0.99945	0.99372
1548	0.65553	0.77143	1	0.9993	0.99395
1549	0.65805	0.77165	1	0.9994	0.9936
1550	0.65775	0.7727	1	0.99938	0.99367
1551	0.66022	0.76958	1	0.99938	0.99362
1552	0.65902	0.77165	1	0.99933	0.9935
1553	0.65963	0.77202	1	0.9994	0.99328
1554	0.65453	0.77123	1	0.99935	0.99357
1555	0.65673	0.77085	1	0.9993	0.99348
1556	0.65935	0.77253	1	0.99935	0.99308
1557	0.6615	0.77153	1	0.99928	0.99367
1558	0.6605	0.77092	1	0.99935	0.99392
1559	0.659	0.7697	1	0.99945	0.99352
1560	0.66	0.7701	1	0.99945	0.99345
1561	0.65973	0.76923	1	0.9994	0.9935
1562	0.66022	0.77085	1	0.99935	0.99333
1563	0.65955	0.77085	1	0.99943	0.9931
1564	0.66012	0.77182	1	0.9994	0.99335
1565	0.66112	0.77233	1	0.9993	0.99375
1566	0.66245	0.77118	1	0.99935	0.99367
1567	0.66155	0.77163	1	0.99935	0.99355
1568	0.6597	0.77325	1	0.99948	0.99382
1569	0.6577	0.77143	1	0.99948	0.99385
1570	0.65707	0.7716	1	0.99948	0.99377
1571	0.65707	0.77302	1	0.9994	0.9934
1572	0.65665	0.7703	1	0.9995	0.99377
1573	0.65645	0.76948	1	0.99943	0.99357
1574	0.6551	0.76923	1	0.99948	0.99352
1575	0.65415	0.76848	1	0.99928	0.99367
1576	0.65305	0.76953	1	0.99933	0.99343
1577	0.65382	0.76902	1	0.99938	0.99382
1578	0.65312	0.77005	1	0.99935	0.9934
1579	0.65175	0.7703	1	0.99943	0.99282
1580	0.6525	0.77155	1	0.99953	0.99318
1581	0.65417	0.7692	1	0.99943	0.99343
1582	0.65368	0.7685	1	0.99945	0.99318
1583	0.65207	0.7693	1	0.99945	0.99308
1584	0.65212	0.76838	1	0.99943	0.99338
1585	0.65005	0.76872	1	0.9995	0.99365
1586	0.6496	0.76943	1	0.9994	0.99375
1587	0.65155	0.77055	1	0.99948	0.99375
1588	0.6503	0.76985	1	0.99943	0.99398
1589	0.6515	0.7693	1	0.99933	0.99357
1590	0.65317	0.76943	1	0.99945	0.99338
1591	0.6518	0.76768	1	0.9994	0.99338
1592	0.65045	0.76905	1	0.99933	0.99365
1593	0.6499	0.76885	1	0.99933	0.99333
1594	0.65002	0.76795	1	0.99938	0.99323
1595	0.65007	0.7678	1	0.9994	0.99343
1596	0.65128	0.76615	1	0.99938	0.9934
1597	0.65002	0.76668	1	0.99935	0.99333
1598	0.6504	0.76663	1	0.99948	0.99355
1599	0.64938	0.76785	1	0.99953	0.99413
1600	0.65238	0.76735	1	0.99948	0.99408
1601	0.65217	0.76772	1	0.99955	0.99355
1602	0.65305	0.76715	1	0.99957	0.99348
1603	0.64987	0.7689	1	0.99948	0.99375
1604	0.65043	0.7679	1	0.9993	0.99398
1605	0.65038	0.7658	1	0.99935	0.9937
1606	0.6495	0.76292	1	0.99938	0.99377
1607	0.6472	0.76315	1	0.99943	0.99335
1608	0.64802	0.76275	1	0.99945	0.9928
1609	0.6465	0.76367	1	0.9994	0.9931
1610	0.64912	0.76287	1	0.99943	0.99328
1611	0.64618	0.76195	1	0.99945	0.99355
1612	0.64705	0.76148	1	0.9993	0.99335
1613	0.6481	0.76245	1	0.99928	0.99333
1614	0.64787	0.76175	1	0.9994	0.9939
1615	0.64787	0.76405	1	0.99945	0.9938
1616	0.646	0.7655	1	0.9995	0.99398
1617	0.64653	0.76555	1	0.99945	0.99423
1618	0.64687	0.76607	1	0.9995	0.994
1619	0.647	0.76445	1	0.99953	0.9942
1620	0.64773	0.765	1	0.99943	0.9936
1621	0.64753	0.76592	1	0.99943	0.99382
1622	0.6474	0.76625	1	0.99943	0.99395
1623	0.64733	0.76507	1	0.99948	0.99408
1624	0.64815	0.76487	1	0.99933	0.9939
1625	0.64912	0.7639	1	0.9994	0.99365
1626	0.64697	0.76345	1	0.99948	0.9938
1627	0.64625	0.76397	1	0.9995	0.99348
1628	0.64655	0.7656	1	0.99948	0.99338
1629	0.64823	0.7651	1	0.99945	0.9935
1630	0.64663	0.76382	1	0.99938	0.9937
1631	0.65012	0.7626	1	0.99945	0.99392
1632	0.64863	0.76413	1	0.99945	0.99398
1633	0.64882	0.763	1	0.99943	0.99372
1634	0.6486	0.76443	1	0.9994	0.99385
1635	0.6485	0.7644	1	0.99933	0.99415
1636	0.6505	0.76438	1	0.9993	0.99395
1637	0.6517	0.76387	1	0.99948	0.9939
1638	0.6517	0.76472	1	0.99933	0.99413
1639	0.64992	0.76353	1	0.99935	0.99365
1640	0.6482	0.7636	1	0.99925	0.99413
1641	0.6503	0.7618	1	0.9993	0.9936
1642	0.64973	0.76295	1	0.9994	0.99395
1643	0.6494	0.76145	1	0.99935	0.9938
1644	0.65023	0.76055	1	0.99933	0.9935
1645	0.64917	0.76065	1	0.99943	0.99362
1646	0.65255	0.76113	1	0.99943	0.9936
1647	0.65328	0.7613	1	0.99938	0.99325
1648	0.6509	0.7619	1	0.99948	0.99348
1649	0.65077	0.75953	1	0.99945	0.99352
1650	0.65223	0.76018	1	0.9995	0.99372
1651	0.65197	0.76223	1	0.99943	0.99372
1652	0.65145	0.76263	1	0.9994	0.99385
1653	0.65048	0.76107	1	0.99938	0.99357
1654	0.65107	0.76353	1	0.99943	0.99362
1655	0.65082	0.76207	1	0.99935	0.99377
1656	0.64838	0.76148	1	0.99943	0.99398
1657	0.65085	0.76172	1	0.99943	0.99392
1658	0.65073	0.76328	1	0.99953	0.99385
1659	0.64938	0.76387	1	0.9995	0.99377
1660	0.64728	0.76435	1	0.9996	0.99435
1661	0.64575	0.7659	1	0.9994	0.99395
1662	0.64733	0.76567	1	0.99943	0.99418
1663	0.64845	0.76507	1	0.99938	0.99433
1664	0.6481	0.76453	1	0.9993	0.99395
1665	0.64738	0.76665	1	0.99928	0.99395
1666	0.64802	0.76763	1	0.99928	0.99403
1667	0.64733	0.76843	1	0.9993	0.99403
1668	0.64725	0.7667	1	0.99918	0.99408
1669	0.64855	0.76413	1	0.99935	0.9936
1670	0.6491	0.76395	1	0.9993	0.9936
1671	0.64887	0.76382	1	0.99938	0.99377
1672	0.65033	0.76305	1	0.99948	0.9938
1673	0.64882	0.76148	1	0.99948	0.99395
1674	0.64728	0.76025	1	0.99933	0.99385
1675	0.64612	0.76238	1	0.99935	0.9941
1676	0.6468	0.76085	1	0.9994	0.99357
1677	0.64512	0.76275	1	0.9995	0.99413
1678	0.64675	0.7643	1	0.9994	0.9937
1679	0.64535	0.7617	1	0.99938	0.99385
1680	0.64468	0.76392	1	0.99948	0.99352
1681	0.64565	0.76305	1	0.99948	0.9939
1682	0.6443	0.76258	1	0.99938	0.99348
1683	0.64582	0.7647	1	0.99935	0.99372
1684	0.64538	0.7634	1	0.99935	0.994
1685	0.64582	0.76263	1	0.99938	0.9938
1686	0.64675	0.76307	1	0.99943	0.99355
1687	0.64382	0.76197	1	0.99943	0.99365
1688	0.6429	0.76155	1	0.99948	0.99385
1689	0.64553	0.7662	1	0.99948	0.9942
1690	0.64463	0.76535	1	0.9994	0.99418
1691	0.64325	0.7646	1	0.99938	0.9941
1692	0.6437	0.76565	1	0.9994	0.99387
1693	0.64225	0.76215	1	0.9994	0.99405
1694	0.64375	0.76455	1	0.9994	0.99392
1695	0.64343	0.76425	1	0.99945	0.99415
1696	0.6438	0.76187	1	0.99943	0.99385
1697	0.64318	0.76292	1	0.99938	0.9943
1698	0.64195	0.7636	1	0.99943	0.99452
1699	0.64018	0.76258	1	0.99933	0.99415
1700	0.6418	0.76413	1	0.9992	0.9942
1701	0.64143	0.76225	1	0.99945	0.99433
1702	0.6412	0.7628	1	0.9994	0.99435
1703	0.64168	0.76418	1	0.99938	0.99445
1704	0.64097	0.7641	1	0.9994	0.9944
1705	0.64048	0.76415	1	0.99943	0.99438
1706	0.64095	0.76428	1	0.99935	0.99433
1707	0.6401	0.76543	1	0.99935	0.9942
1708	0.64075	0.76565	1	0.99935	0.9943
1709	0.64297	0.7648	1	0.9994	0.99405
1710	0.64258	0.76675	1	0.99935	0.99392
1711	0.64197	0.76618	1	0.99935	0.99367
1712	0.64302	0.76725	1	0.99925	0.99387
1713	0.64538	0.76602	1	0.99925	0.9945
1714	0.64415	0.76653	1	0.99933	0.99443
1715	0.64405	0.76575	1	0.99933	0.99457
1716	0.6439	0.76555	1	0.99923	0.99405
1717	0.64405	0.7668	1	0.99943	0.99403
1718	0.64555	0.76595	1	0.99933	0.9944
1719	0.64458	0.76482	1	0.9994	0.9944
1720	0.64717	0.76475	1	0.99938	0.9942
1721	0.64605	0.7675	1	0.99948	0.99403
1722	0.64623	0.76675	1	0.99943	0.994
1723	0.6472	0.76548	1	0.99943	0.99357
1724	0.64663	0.76513	1	0.9995	0.99372
1725	0.64728	0.7652	1	0.99933	0.99372
1726	0.6462	0.76272	1	0.99938	0.99418
1727	0.64607	0.76355	1	0.99938	0.99428
1728	0.6467	0.76558	1	0.9992	0.9941
1729	0.64612	0.76615	1	0.9993	0.9937
1730	0.64425	0.76675	1	0.99935	0.9937
1731	0.6467	0.7672	1	0.9994	0.99362
1732	0.6464	0.7649	1	0.99935	0.99382
1733	0.6461	0.7635	1	0.99955	0.99377
1734	0.64548	0.76267	1	0.99938	0.99375
1735	0.6437	0.76453	1	0.99938	0.99352
1736	0.64245	0.76443	1	0.99938	0.99335
1737	0.6439	0.7654	1	0.99938	0.99382
1738	0.6445	0.7664	1	0.99935	0.99403
1739	0.64443	0.76782	1	0.99938	0.99395
1740	0.64465	0.76553	1	0.9994	0.99405
1741	0.64323	0.76575	1	0.9994	0.994
1742	0.64443	0.7675	1	0.99955	0.99433
1743	0.64215	0.76992	1	0.99955	0.99398
1744	0.64275	0.76992	1	0.99945	0.994
1745	0.64475	0.76818	1	0.99945	0.994
1746	0.64333	0.7685	1	0.99948	0.99418
1747	0.64582	0.76785	1	0.99955	0.9941
1748	0.64475	0.76925	1	0.99948	0.9942
1749	0.64372	0.76865	1	0.99948	0.99435
1750	0.64412	0.76765	1	0.99935	0.99405
1751	0.64592	0.76655	1	0.99955	0.99392
1752	0.6459	0.7672	1	0.99948	0.9937
1753	0.64823	0.76845	1	0.99943	0.99385
1754	0.6494	0.76738	1	0.99948	0.9941
1755	0.6493	0.76818	1	0.99943	0.99385
1756	0.6495	0.7671	1	0.9994	0.99398
1757	0.65168	0.76675	1	0.99948	0.99387
1758	0.65212	0.7654	1	0.99953	0.99387
1759	0.65173	0.76677	1	0.99943	0.99398
1760	0.652	0.76795	1	0.9995	0.99387
1761	0.65417	0.76675	1	0.99955	0.99415
1762	0.65195	0.76572	1	0.99962	0.99435
1763	0.65292	0.76725	1	0.99953	0.99425
1764	0.65215	0.76587	1	0.9995	0.99425
1765	0.652	0.76682	1	0.9994	0.99403
1766	0.65258	0.76685	1	0.99943	0.9937
1767	0.65087	0.7699	1	0.9995	0.9938
1768	0.64977	0.7684	1	0.9996	0.99395
1769	0.6511	0.76748	1	0.99945	0.9938
1770	0.6523	0.76863	1	0.9994	0.994
1771	0.65245	0.76687	1	0.99945	0.99392
1772	0.65455	0.76868	1	0.99943	0.99398
1773	0.65438	0.76875	1	0.99938	0.99428
1774	0.65638	0.76675	1	0.9994	0.9944
1775	0.65575	0.76572	1	0.99945	0.99413
1776	0.65563	0.76523	1	0.99935	0.99452
1777	0.65633	0.76587	1	0.9994	0.99452
1778	0.65763	0.76433	1	0.9994	0.99415
1779	0.65638	0.7657	1	0.99948	0.994
1780	0.65533	0.76692	1	0.99957	0.99413
1781	0.6542	0.76685	1	0.99948	0.9943
1782	0.65392	0.76645	1	0.9995	0.99415
1783	0.65363	0.76615	1	0.99938	0.99445
1784	0.6515	0.768	1	0.9994	0.99457
1785	0.65468	0.7679	1	0.9995	0.99452
1786	0.65492	0.76687	1	0.99948	0.99433
1787	0.65475	0.765	1	0.99953	0.99438
1788	0.65277	0.76565	1	0.99953	0.99443
1789	0.65325	0.76355	1	0.99943	0.99448
1790	0.65275	0.76328	1	0.9994	0.99423
1791	0.65495	0.76248	1	0.9994	0.9941
1792	0.6542	0.76285	1	0.99938	0.99438
1793	0.65155	0.76382	1	0.99943	0.99457
1794	0.65285	0.7662	1	0.99943	0.9943
1795	0.65938	0.76612	1	0.9995	0.99418
1796	0.6599	0.76792	1	0.99943	0.99418
1797	0.65907	0.76638	1	0.99945	0.99443
1798	0.65853	0.76507	1	0.99953	0.99455
1799	0.65835	0.7657	1	0.99948	0.99415
1800	0.6579	0.76668	1	0.99948	0.99413
1801	0.65663	0.76745	1	0.99945	0.9942
1802	0.6565	0.76663	1	0.9995	0.99408
1803	0.65533	0.7646	1	0.99945	0.99425
1804	0.65658	0.76785	1	0.99948	0.99435
1805	0.65622	0.76655	1	0.99948	0.99438
1806	0.6561	0.76858	1	0.99945	0.99408
1807	0.65685	0.76658	1	0.9994	0.99423
1808	0.65605	0.7645	1	0.9993	0.9945
1809	0.65653	0.76363	1	0.99933	0.99455
1810	0.6568	0.76453	1	0.99938	0.99452
1811	0.65697	0.76413	1	0.99943	0.99405
1812	0.6585	0.76477	1	0.99943	0.994
1813	0.65935	0.76643	1	0.99925	0.99405
1814	0.65485	0.76535	1	0.99928	0.99425
1815	0.65507	0.76575	1	0.99933	0.99462
1816	0.65378	0.76587	1	0.9994	0.99462
1817	0.65277	0.76812	1	0.99938	0.9944
1818	0.65107	0.76728	1	0.99943	0.99465
1819	0.6519	0.76495	1	0.99948	0.99452
1820	0.6543	0.76443	1	0.99943	0.99448
1821	0.65397	0.76655	1	0.99935	0.99435
1822	0.65545	0.76748	1	0.99943	0.99457
1823	0.65243	0.76535	1	0.99943	0.9945
1824	0.65223	0.7637	1	0.99945	0.99448
1825	0.65315	0.7644	1	0.99957	0.9944
1826	0.65082	0.76467	1	0.99957	0.99423
1827	0.6496	0.7667	1	0.99948	0.99433
1828	0.65038	0.76682	1	0.99957	0.99428
1829	0.6491	0.76935	1	0.99965	0.99433
1830	0.6478	0.76985	1	0.9996	0.99465
1831	0.64665	0.77133	1	0.99957	0.99475
1832	0.6463	0.77177	1	0.99957	0.9946
1833	0.64948	0.7727	1	0.99953	0.99433
1834	0.64755	0.77197	1	0.9995	0.9941
1835	0.64715	0.7709	1	0.99943	0.99395
1836	0.6479	0.76958	1	0.99948	0.99403
1837	0.64792	0.7694	1	0.99943	0.99433
1838	0.649	0.76938	1	0.9995	0.9944
1839	0.65053	0.76953	1	0.99957	0.99438
1840	0.64868	0.77138	1	0.99957	0.9943
1841	0.64785	0.76907	1	0.99953	0.9944
1842	0.64602	0.76902	1	0.99945	0.9945
1843	0.64743	0.77018	1	0.99948	0.99448
1844	0.6481	0.77045	1	0.99953	0.9944
1845	0.64943	0.77107	1	0.99955	0.9941
1846	0.6486	0.76925	1	0.99955	0.99467
1847	0.6505	0.76933	1	0.99943	0.9943
1848	0.6513	0.76938	1	0.99953	0.99423
1849	0.65115	0.76963	1	0.9995	0.99403
1850	0.65035	0.7698	1	0.9995	0.99415
1851	0.65105	0.76975	1	0.9995	0.99408
1852	0.6499	0.76792	1	0.99948	0.9942
1853	0.6516	0.76823	1	0.99945	0.99428
1854	0.65165	0.76997	1	0.9995	0.99455
1855	0.65265	0.77035	1	0.99955	0.99462
1856	0.65177	0.77217	1	0.9995	0.99455
1857	0.6529	0.77348	1	0.99955	0.99438
1858	0.65455	0.77335	1	0.99957	0.99433
1859	0.6534	0.77305	1	0.99948	0.99433
1860	0.65207	0.77443	1	0.9994	0.9941
1861	0.6517	0.77375	1	0.99945	0.99435
1862	0.6507	0.77195	1	0.99938	0.99418
1863	0.65017	0.7729	1	0.9995	0.99418
1864	0.65202	0.76933	1	0.9995	0.99462
1865	0.65202	0.7677	1	0.9995	0.99452
1866	0.65192	0.7685	1	0.99953	0.99425
1867	0.6513	0.7676	1	0.99948	0.9943
1868	0.65075	0.7663	1	0.9994	0.9946
1869	0.65087	0.76672	1	0.99943	0.99482
1870	0.64958	0.76545	1	0.99943	0.9944
1871	0.65133	0.76535	1	0.99953	0.99445
1872	0.65112	0.76848	1	0.99953	0.9941
1873	0.64968	0.76758	1	0.99945	0.9941
1874	0.65043	0.76775	1	0.99938	0.99445
1875	0.64997	0.76725	1	0.99943	0.9946
1876	0.65163	0.76805	1	0.99945	0.99438
1877	0.6523	0.76605	1	0.99948	0.9946
1878	0.653	0.76687	1	0.99955	0.99423
1879	0.65107	0.7685	1	0.99953	0.9945
1880	0.64995	0.7697	1	0.9995	0.99472
1881	0.65058	0.7706	1	0.9994	0.9947
1882	0.65095	0.77058	1	0.9995	0.99467
1883	0.65287	0.7701	1	0.99955	0.9947
1884	0.65212	0.77095	1	0.99953	0.99443
1885	0.65092	0.77192	1	0.99938	0.9948
1886	0.65305	0.77207	1	0.99957	0.9946
1887	0.65455	0.77177	1	0.99953	0.99443
1888	0.65353	0.77135	1	0.9995	0.99462
1889	0.6529	0.77068	1	0.9995	0.99455
1890	0.65177	0.77287	1	0.99943	0.99462
1891	0.65168	0.7709	1	0.99945	0.99467
1892	0.65205	0.77058	1	0.99953	0.99455
1893	0.65433	0.7708	1	0.99955	0.9944
1894	0.65335	0.77018	1	0.9995	0.99408
1895	0.65515	0.7708	1	0.9995	0.99408
1896	0.65385	0.7728	1	0.99953	0.99408
1897	0.65412	0.77223	1	0.99943	0.99408
1898	0.6547	0.7727	1	0.9995	0.9942
1899	0.65597	0.77087	1	0.99948	0.994
1900	0.6534	0.77377	1	0.99948	0.9939
1901	0.65473	0.77455	1	0.99953	0.99405
1902	0.65353	0.77123	1	0.99945	0.99372
1903	0.6534	0.7711	1	0.99943	0.99395
1904	0.65338	0.76902	1	0.99953	0.99413
1905	0.6528	0.7675	1	0.99943	0.99418
1906	0.65473	0.76655	1	0.99948	0.99438
1907	0.65682	0.7669	1	0.99948	0.994
1908	0.65482	0.76533	1	0.99945	0.99413
1909	0.6532	0.76572	1	0.99943	0.99413
1910	0.65053	0.7651	1	0.9995	0.99438
1911	0.65033	0.76548	1	0.9995	0.9944
1912	0.65055	0.76763	1	0.99953	0.99445
1913	0.65125	0.76448	1	0.9995	0.99452
1914	0.6525	0.7648	1	0.99948	0.99418
1915	0.65545	0.76597	1	0.99945	0.99452
1916	0.65485	0.76377	1	0.9995	0.99413
1917	0.65617	0.76585	1	0.99945	0.99413
1918	0.65602	0.7672	1	0.9995	0.9946
1919	0.65745	0.76818	1	0.99943	0.99462
1920	0.65768	0.76758	1	0.99945	0.99443
1921	0.6566	0.76875	1	0.9994	0.9944
1922	0.65382	0.76692	1	0.9994	0.9947
1923	0.65643	0.76633	1	0.99943	0.99462
1924	0.65597	0.76712	1	0.99933	0.99433
1925	0.65148	0.76835	1	0.99938	0.99425
1926	0.65277	0.76965	1	0.99945	0.99452
1927	0.6548	0.77065	1	0.99948	0.9944
1928	0.65455	0.76968	1	0.99938	0.99462
1929	0.65428	0.76933	1	0.9993	0.99477
1930	0.65555	0.77	1	0.9994	0.99408
1931	0.6573	0.7717	1	0.99953	0.99392
1932	0.6548	0.77035	1	0.99945	0.994
1933	0.65522	0.77077	1	0.99943	0.9942
1934	0.65187	0.76972	1	0.99935	0.9943
1935	0.65205	0.76912	1	0.99938	0.9944
1936	0.6531	0.76725	1	0.99935	0.9943
1937	0.65335	0.7672	1	0.99948	0.99423
1938	0.65158	0.76787	1	0.9994	0.99428
1939	0.65085	0.76772	1	0.99945	0.9945
1940	0.65187	0.76758	1	0.9994	0.9946
1941	0.65075	0.76758	1	0.99928	0.99467
1942	0.65145	0.76763	1	0.99933	0.9944
1943	0.65002	0.7671	1	0.9994	0.99418
1944	0.6491	0.76802	1	0.99938	0.99413
1945	0.65087	0.76735	1	0.99943	0.99438
1946	0.65228	0.7664	1	0.99935	0.99455
1947	0.65175	0.76682	1	0.99933	0.9945
1948	0.65097	0.76848	1	0.9995	0.99462
1949	0.6522	0.7696	1	0.99957	0.9944
1950	0.65195	0.76805	1	0.99953	0.9948
1951	0.6545	0.76897	1	0.99948	0.99475
1952	0.65517	0.76663	1	0.99948	0.99487
1953	0.6532	0.76715	1	0.99948	0.9946
1954	0.65207	0.7666	1	0.99945	0.99435
1955	0.6531	0.76763	1	0.99945	0.99448
1956	0.65238	0.76753	1	0.99948	0.99452
1957	0.65175	0.766	1	0.99945	0.99477
1958	0.65225	0.76623	1	0.99948	0.9943
1959	0.65215	0.76482	1	0.9996	0.9944
1960	0.65282	0.76358	1	0.99945	0.99395
1961	0.65177	0.7643	1	0.99948	0.99423
1962	0.6512	0.7653	1	0.99945	0.99428
1963	0.64992	0.76565	1	0.9996	0.99435
1964	0.64965	0.76295	1	0.99962	0.99435
1965	0.6517	0.763	1	0.99957	0.99443
1966	0.65058	0.76218	1	0.9996	0.99452
1967	0.64897	0.76207	1	0.9995	0.99452
1968	0.64777	0.7627	1	0.99948	0.99448
1969	0.64805	0.76145	1	0.99953	0.99428
1970	0.64792	0.76002	1	0.99938	0.9941
1971	0.64738	0.7584	1	0.99948	0.9943
1972	0.6481	0.75867	1	0.99938	0.9939
1973	0.64825	0.75923	1	0.99935	0.99392
1974	0.6464	0.76143	1	0.99948	0.99433
1975	0.6474	0.76228	1	0.99938	0.99392
1976	0.64725	0.7625	1	0.99938	0.99405
1977	0.64733	0.76515	1	0.9994	0.99425
1978	0.6469	0.76505	1	0.99953	0.99452
1979	0.64738	0.76475	1	0.99948	0.99433
1980	0.64658	0.76477	1	0.99943	0.99428
1981	0.64548	0.76365	1	0.9993	0.99425
1982	0.64548	0.76533	1	0.99938	0.99485
1983	0.6472	0.76438	1	0.9993	0.99435
1984	0.6453	0.7627	1	0.99938	0.9943
1985	0.64453	0.764	1	0.99935	0.99415
1986	0.64687	0.764	1	0.99938	0.99435
1987	0.64653	0.7631	1	0.99933	0.99465
1988	0.64535	0.76255	1	0.9995	0.9948
1989	0.64448	0.76302	1	0.99953	0.99505
1990	0.64707	0.76153	1	0.9994	0.99525
1991	0.6471	0.76348	1	0.99945	0.99485
1992	0.64633	0.7648	1	0.9995	0.99462
1993	0.6464	0.76438	1	0.9995	0.995
1994	0.6452	0.76353	1	0.99948	0.9949
1995	0.64675	0.7633	1	0.9994	0.9947
1996	0.64707	0.76187	1	0.99953	0.9943
1997	0.64745	0.7636	1	0.99962	0.9944
1998	0.64672	0.76225	1	0.99953	0.99433
1999	0.6475	0.76267	1	0.99955	0.99438
[truncated: 58,000 more rows]
