# Supplementary material for: Effect of Heterogeneous Investments on the Evolution of Cooperation in Spatial Public Goods Game
Source: PLoS One. 2015 Mar 17;10(3):e0120317. doi: 10.1371/journal.pone.0120317 (PMC4363493; doi:10.1371/journal.pone.0120317)
Supplement: S2 Dataset — (XLSX) [file pone.0120317.s002.xlsx]

## Sheet: Sheet1
3.5	0	0	0	0	0.12043
3.6	0	0	0	0.16424	0.74426
3.7	0	0	0	0.69088	0.97406
3.8	0	0	0.27766	0.95235	0.99533
3.9	0	0	0.49706	0.99994	0.99712
4	0	0	0.63145	0.99994	0.99896
4.1	0	0.30427	0.74724	0.99989	0.99805
4.2	0	0.41013	0.88874	0.99989	0.99861
4.3	0	0.47737	0.99435	0.99995	0.99824
4.4	0	0.53294	1	0.99994	0.99838
4.5	0	0.579	1	1	0.9982
4.6	0.27512	0.62352	1	1	0.99887
4.7	0.40361	0.6619	1	0.99995	0.99865
4.8	0.49527	0.69788	1	1	0.99846
4.9	0.57436	0.73308	1	1	0.99914
5	0.6497	0.76646	1	0.99995	0.99785
5.1	0.72598	0.79803	1	0.99984	0.99901
5.2	0.80204	0.82784	1	1	0.99852
5.3	0.87026	0.85813	1	0.99993	0.99875
5.4	0.9227	0.88546	1	0.99994	0.99849
5.5	0.95366	0.91574	1	0.99982	0.99854
5.6	0.97203	0.94825	1	1	0.99887
5.7	0.98198	0.9765	1	1	0.99876
5.8	0.98859	1	1	0.9999	0.99902
5.9	0.99239	1	1	0.99989	0.99872
6	0.99413	1	1	0.99989	0.99855
6.1	0.99634	1	1	0.99989	0.99913
6.2	0.99713	1	1	1	0.99915
6.3	0.99758	1	1	1	0.99936
6.4	0.99814	1	1	1	0.99916
6.5	0.99915	1	1	0.99989	0.99854
6.6	0.99925	1	1	1	0.99914
6.7	0.99936	1	1	0.99986	0.99928
6.8	0.99954	1	1	0.9999	0.9986
6.9	0.99932	1	1	0.99984	0.99948
7	0.99962	1	1	1	0.99883
