# Supplementary material for: Effect of Heterogeneous Investments on the Evolution of Cooperation in Spatial Public Goods Game
Source: PLoS One. 2015 Mar 17;10(3):e0120317. doi: 10.1371/journal.pone.0120317 (PMC4363493; doi:10.1371/journal.pone.0120317)
Supplement: S4 Dataset — (XLSX) [file pone.0120317.s004.xlsx]

## Sheet: Sheet1
3.5	0	0	0	0	0
3.6	0	0	0	0	0
3.7	0	0	0	0	0
3.8	0	0	0	0	0.00442
3.9	0	0	0	0	0.00209
4	0	0	0	0	0.00546
4.1	0	0	0	0.00268	0.0033
4.2	0	0	0	0.13849	0.15158
4.3	0	0	0.24712	0.28385	0.28855
4.4	0	0	0.33107	0.33592	0.32034
4.5	0	0.26557	0.33914	0.34794	0.35194
4.6	0.27252	0.33789	0.32545	0.31474	0.33132
4.7	0.4048	0.33893	0.39301	0.41079	0.39617
4.8	0.49432	0.46193	0.40576	0.44982	0.42914
4.9	0.57369	0.55894	0.53474	0.51236	0.49499
5	0.64991	0.64983	0.65042	0.64989	0.65006
5.1	0.72563	0.74207	0.76478	0.78654	0.80291
5.2	0.8015	0.83049	0.87051	0.90283	0.9208
5.3	0.87025	0.90377	0.93966	0.96258	0.97095
5.4	0.92205	0.94869	0.97218	0.98274	0.98714
5.5	0.95336	0.97123	0.98463	0.99178	0.9937
5.6	0.97134	0.98274	0.99113	0.99536	0.9991
5.7	0.98251	0.98947	0.99412	0.99667	0.9996
5.8	0.98835	0.99252	0.99588	0.9996	0.9996
5.9	0.99203	0.99543	0.99704	0.9996	0.9996
6	0.99462	0.99641	0.99762	0.9996	0.9996
6.1	0.9957	0.99677	0.99864	0.9996	0.9996
6.2	0.99667	0.99779	0.9996	0.9996	0.9996
6.3	0.9975	0.99813	0.9996	0.9996	0.9996
6.4	0.99781	0.9982	0.9996	0.9996	0.9996
6.5	0.99818	0.9987	0.9996	0.9996	0.9996
6.6	0.99893	0.99882	0.9996	0.9996	0.9996
6.7	0.99897	0.9985	0.9996	0.9996	0.9996
6.8	0.99914	0.99879	0.9996	0.9996	0.9996
6.9	0.99922	0.99895	0.9996	0.9996	0.9996
7	0.99926	0.9996	0.9996	0.9996	0.9996
