# Supplementary material for: Effect of Heterogeneous Investments on the Evolution of Cooperation in Spatial Public Goods Game
Source: PLoS One. 2015 Mar 17;10(3):e0120317. doi: 10.1371/journal.pone.0120317 (PMC4363493; doi:10.1371/journal.pone.0120317)
Supplement: S5 Dataset — (XLSX) [file pone.0120317.s005.xlsx]

## Sheet: Sheet1
0.459851	0
0.346779	0
1.36939	0
0.278261	0
0.52498	0
1.05287	0
1.68491	0
1.20171	0
0.629109	0
1.02618	0
0.345811	0
1.6364	0
1.04618	0
0.42443	0
0.717925	0
0.770463	0
1.08029	0
0.852107	0
1.19597	0
0.615816	0
1.07259	0
1.28079	0
0.908454	0
1.24419	0
1.69043	0
0.815798	0
0.382874	0
1.74069	0
1.11324	0
1.10551	0
1.32982	0
1.506	0
0.356089	0
1.52573	0
1.15633	0
0.23039	0
1.6071	0
1.68394	0
1.34579	0
0.202217	0
0.76203	0
0.562527	0
1.01043	0
1.01241	0
0.260628	0
0.28416	0
0.596049	0
0.538765	0
1.20554	0
0.741445	0
1.50675	0
0.714978	0
0.736133	0
1.77551	0
0.424864	0
1.03799	0
1.26229	0
0.620488	0
1.04095	0
0.801224	0
1.57947	0
0.988565	0
0.322806	0
1.19193	0
1.21818	0
1.05528	0
1.4019	0
0.591961	0
1.49548	0
0.919758	0
1.02304	0
1.47435	0
1.02837	0
1.46517	0
0.993899	0
0.764166	0
0.790782	0
1.65472	0
1.11326	0
1.75218	0
1.7846	0
0.775255	0
0.590393	0
1.62026	0
1.12067	0
1.08407	0
1.61192	0
0.9132	0
0.596684	0
1.02425	0
0.980217	0
0.4778	0
1.39812	0
0.546713	0
1.75111	0
0.338799	0
1.15641	0
0.226224	0
1.15691	0
1.1016	0
1.19041	0
0.430844	0
1.20693	0
0.78931	0
0.413196	0
1.16564	0
1.0265	0
1.01262	0
1.41684	0
0.831614	0
1.07232	0
1.08873	0
1.62959	0
1.18597	0
0.631022	0
0.921131	0
0.882764	0
1.13198	0
0.249326	0
1.03935	0
0.306963	0
1.14113	0
0.577249	0
1.71804	0
0.921409	0
1.34339	0
1.62342	0
0.563681	0
1.34016	0
1.65118	0
0.744617	0
1.79582	0
1.2887	0
0.320327	0
0.754098	0
1.15318	0
1.26228	0
1.17762	0
0.996424	0
0.969896	0
0.613035	0
1.27051	0
1.74232	0
1.27458	0
0.331605	0
0.552594	0
1.32486	0
1.49463	0
1.52365	0
1.6545	0
1.39055	0
1.533	0
0.531696	0
1.39401	0
0.603886	0
0.380786	0
0.525663	0
1.39293	0
1.6775	0
1.17759	0
1.33928	0
1.36967	0
0.524383	0
1.66036	0
1.23616	0
1.61255	0
0.71481	0
1.2828	0
1.00221	0
1.71077	0
0.31007	0
0.44907	0
1.12186	0
0.605533	0
0.423739	0
0.665288	0
1.30142	0
0.55035	0
1.77095	0
1.60996	0
1.27404	0
1.03912	0
0.261234	0
0.541397	0
1.13649	0
1.66331	0
0.841336	0
1.34712	0
1.68558	0
1.43684	0
1.1205	0
1.583	0
0.652072	0
0.963249	0
1.11436	0
1.07295	0
0.457931	0
1.33602	0
1.61874	0
0.706305	0
0.576023	0
0.39071	0
0.925025	0
0.677861	0
1.45161	0
0.525258	0
0.96093	0
0.965211	0
0.536994	0
1.53544	0
0.413638	0
0.791537	0
0.266662	0
0.870466	0
1.27537	0
0.738377	0
1.20318	0
1.52059	0
1.24652	0
0.949126	0
0.2643	0
0.773563	0
0.749486	0
0.618582	0
0.460695	0
1.12492	0
1.53352	0
1.52445	0
1.71879	0
0.431039	0
1.18166	0
0.691	0
0.363457	0
0.690388	0
0.398294	0
0.81139	0
1.15289	0
0.395668	0
0.955956	0
1.60303	0
0.87604	0
1.02359	0
1.52235	0
1.22008	0
1.42836	0
1.71231	0
0.808652	0
1.50721	0
1.15397	0
0.484515	0
0.619567	0
0.309389	0
1.19091	0
1.0957	0
0.265923	0
0.801161	0
0.953239	0
0.797492	0
1.0815	0
0.615489	0
0.89323	0
1.43375	0
1.63182	0
0.407499	0
1.37967	0
0.585665	0
1.38798	0
1.54698	0
1.35299	0
1.30084	0
0.251677	0
1.20222	0
0.94825	0
0.649826	0
1.78294	0
0.989723	0
0.992059	0
0.721901	0
1.79031	0
1.25678	0
1.71203	0
0.796934	0
1.56577	0
1.19568	0
1.66367	0
0.927599	0
1.7776	0
0.691188	0
0.942958	0
0.203451	0
1.09837	0
0.335071	0
0.771146	0
0.503219	0
0.618667	0
0.52503	0
1.50866	0
1.40193	0
1.27223	0
0.8747	0
0.797805	0
1.3488	0
0.936967	0
1.57116	0
1.53245	0
0.858066	0
1.48585	0
1.55088	0
1.66768	0
1.1936	0
0.572068	0
1.30499	0
0.998055	0
0.321918	0
1.15388	0
1.31056	0
1.49269	0
1.52843	0
0.426539	0
1.10101	0
0.221028	0
0.434847	0
0.768994	0
0.71857	0
0.863216	0
1.79434	0
1.56925	0
0.935334	0
1.4423	0
0.643207	0
1.09771	0
1.07078	0
1.4668	0
1.19881	0
1.15844	0
0.703425	0
1.36001	0
1.7429	0
0.481453	0
0.377934	0
1.0348	0
0.845509	0
1.19417	0
1.13209	0
0.806536	0
0.395278	0
1.14826	0
0.740228	0
0.668149	0
1.17276	0
1.23874	0
1.59073	0
1.73238	0
0.53641	0
1.44852	0
0.357129	0
1.37892	0
0.70065	0
0.384205	0
1.61582	0
0.992246	0
0.340679	0
1.74416	0
1.58852	0
0.672013	0
1.51725	0
0.472647	0
0.63014	0
1.23769	0
1.56131	0
1.15862	0
0.500365	0
0.392018	0
1.57494	0
0.270159	0
1.38456	0
1.24827	0
0.785247	0
1.42949	0
1.15411	0
1.71711	0
0.839121	0
0.467401	0
1.08338	0
1.54142	0
0.885345	0
1.28445	0
0.684616	0
0.76678	0
0.28609	0
1.70454	0
0.749151	0
0.977132	0
1.27893	0
0.94153	0
0.237646	0
1.12176	0
0.850112	0
0.533082	0
0.961837	0
0.715758	0
0.605752	0
0.601161	0
1.72638	0
0.393632	0
1.01302	0
1.07983	0
0.602165	0
0.830472	0
0.376054	0
1.72813	0
1.0969	0
1.23476	0
1.1361	0
0.768393	0
0.664517	0
0.275853	0
0.837193	0
0.811196	0
1.23002	0
0.578975	0
0.321017	0
0.787566	0
1.67094	0
0.538902	0
0.94467	0
0.318081	0
0.374116	0
0.484984	0
1.14175	0
0.610557	0
0.762027	0
0.443392	0
0.203116	0
0.706417	0
0.938617	0
1.79019	0
1.09708	0
0.411133	0
1.01545	0
0.238515	0
1.23814	0
1.14749	0
1.65047	0
0.384792	0
0.383581	0
0.907643	0
0.796681	0
0.20862	0
1.41557	0
0.752588	0
1.52553	0
0.25096	0
1.34358	0
0.616927	0
1.67214	0
1.05993	0
0.509533	0
1.76792	0
1.0108	0
1.08027	0
0.238091	0
0.215734	0
1.75357	0
1.10674	0
1.29765	0
0.612125	0
1.65504	0
0.492671	0
1.43663	0
1.25981	0
0.754998	0
0.589637	0
0.33914	0
1.20647	0
0.962746	0
1.57536	0
1.1694	0
1.7355	0
1.59211	0
0.399656	0
1.41702	0
1.7909	0
0.8027	0
0.898623	0
0.413809	0
1.42665	0
0.216138	0
0.288643	0
0.470412	0
0.514204	0
1.12933	0
0.971227	0
1.06682	0
1.64839	0
1.60433	0
0.245621	0
1.20769	0
1.78107	0
1.71327	0
0.583739	0
0.926805	0
0.585561	0
1.71635	0
1.02757	0
0.354335	0
1.60097	0
1.58731	0
1.69641	0
0.973716	0
1.57993	0
0.513878	0
1.28129	0
1.0469	0
0.552921	0
1.09194	0
0.861433	0
1.22237	0
0.929649	0
1.67109	0
0.762057	0
1.24133	0
1.2541	0
1.78569	0
0.440219	0
0.363062	0
0.524914	0
1.47725	0
0.723205	0
0.546637	0
1.79234	0
0.617315	0
0.441457	0
0.996069	0
0.84909	0
0.722363	0
1.04187	0
1.24672	0
0.791195	0
0.666828	0
0.370044	0
0.405381	0
0.267472	0
1.72966	0
1.10689	0
1.19051	0
1.73862	0
0.278296	0
0.592172	0
1.21208	0
0.665828	0
1.77061	0
0.364034	0
1.69496	0
0.541825	0
0.650529	0
0.254906	0
0.713864	0
0.788474	0
0.864939	0
1.17024	0
1.61545	0
1.40702	0
1.67614	0
0.76795	0
1.30121	0
1.79654	0
0.204232	0
0.694784	0
1.02904	0
0.73024	0
1.23306	0
1.31973	0
0.93241	0
0.744049	0
0.562665	0
1.73603	0
0.717433	0
1.71346	0
1.24581	0
0.818133	0
0.519484	0
1.19327	0
0.512457	0
0.557956	0
0.806919	0
0.77609	0
1.0938	0
1.11512	0
1.39367	0
1.7149	0
0.62423	0
0.763604	0
0.509103	0
1.38515	0
1.14062	0
0.338926	0
0.701914	0
1.16207	0
1.51131	0
1.68175	0
0.857573	0
0.792782	0
0.403	0
0.333436	0
1.68122	0
0.844548	0
1.54583	0
0.862293	0
0.645658	0
1.47496	0
0.55953	0
0.469309	0
0.973078	0
0.607403	0
1.11909	0
0.720429	0
1.10642	0
1.50477	0
1.49772	0
0.207755	0
1.08825	0
1.20893	0
0.491219	0
0.254982	0
1.00207	0
0.825432	0
0.380504	0
1.09031	0
0.535063	0
0.356715	0
1.45592	0
0.231936	0
1.1264	0
0.451542	0
0.617388	0
0.656703	0
1.27252	0
0.984438	0
0.922251	0
0.213786	0
0.789665	0
0.584159	0
1.47112	0
0.934624	0
1.21689	0
0.703762	0
1.60097	0
1.15511	0
1.02014	0
0.830158	0
1.55638	0
1.0872	0
1.34434	0
0.356913	0
0.456231	0
0.538291	0
1.25556	0
1.76505	0
0.913431	0
1.00798	0
1.10281	0
1.69815	0
0.252537	0
1.30423	0
1.45214	0
0.851571	0
0.707837	0
0.786736	0
1.52124	0
0.346035	0
1.79089	0
1.76703	0
0.275059	0
1.69588	0
0.982701	0
0.426818	0
0.519065	0
1.6499	0
0.858356	0
1.18695	0
1.11397	0
0.600925	0
0.243356	0
1.04764	0
0.220453	0
1.41783	0
1.04748	0
1.0427	0
0.489765	0
1.05573	0
1.76329	0
0.619165	0
0.932705	0
1.66343	0
1.23072	0
1.15737	0
0.793752	0
1.42417	0
0.248763	0
0.419976	0
0.74766	0
0.733968	0
1.19341	0
0.313398	0
0.911641	0
0.821705	0
0.619911	0
0.923858	0
0.789606	0
0.993859	0
1.44723	0
0.279167	0
1.51	0
0.401861	0
1.12224	0
1.09285	0
1.50915	0
0.999427	0
1.54218	0
1.01649	0
1.35633	0
1.75577	0
1.19207	0
1.09028	0
1.76503	0
0.274227	0
0.719567	0
0.30329	0
1.41834	0
1.29881	0
0.204905	0
0.307676	0
0.959105	0
1.05433	0
1.03705	0
1.49076	0
0.845226	0
1.15753	0
1.68105	0
1.01253	0
1.15601	0
0.798429	0
1.44878	0
1.66967	0
0.269431	0
0.418648	0
0.743088	0
1.05305	0
0.294176	0
0.294852	0
0.862597	0
0.908284	0
0.228901	0
1.33489	0
0.518827	0
1.46487	0
0.598701	0
0.609667	0
1.68135	0
1.09353	0
0.689473	0
0.928932	0
1.70917	0
1.25377	0
1.00536	0
1.45884	0
1.68585	0
0.378051	0
1.17015	0
1.19461	0
0.339022	0
0.457156	0
1.40211	0
0.285422	0
0.409261	0
1.57452	0
1.64108	0
0.34277	0
1.40613	0
1.33951	0
1.07001	0
1.73924	0
0.274665	0
1.58259	0
0.247933	0
1.69921	0
1.14496	0
1.20885	0
0.236365	0
0.511226	0
1.43136	0
0.800797	0
0.222841	0
0.764092	0
1.09091	0
0.332876	0
0.837779	0
1.79035	0
0.688373	0
1.20283	0
0.552628	0
1.41598	0
0.737478	0
1.76301	0
0.514077	0
1.29372	0
1.49892	0
0.211226	0
0.651989	0
0.411079	0
1.77718	0
0.83263	0
0.486053	0
0.234103	0
0.58876	0
0.89717	0
0.325272	0
1.01201	0
1.20971	0
0.674139	0
1.53114	0
1.61856	0
1.19438	0
0.859098	0
1.09352	0
1.15926	0
1.59424	0
1.39332	0
1.78768	0
1.54468	0
1.29272	0
0.848454	0
1.31014	0
1.37268	0
1.27619	0
0.931988	0
0.409093	0
0.775034	0
1.38228	0
0.291811	0
0.618486	0
0.597953	0
1.56698	0
1.6951	0
0.288177	0
1.60514	0
0.736181	0
0.288049	0
0.704257	0
0.715069	0
1.27231	0
1.47339	0
1.55413	0
1.32864	0
1.31676	0
1.45974	0
0.311213	0
0.839828	0
0.315413	0
1.79546	0
1.42499	0
1.18851	0
1.02171	0
1.05839	0
1.45504	0
0.323939	0
1.5681	0
0.851762	0
1.29079	0
1.62165	0
1.23069	0
0.496814	0
1.6039	0
0.556147	0
1.64005	0
1.29091	0
1.246	0
1.26848	0
1.26282	0
0.795346	0
1.5431	0
0.549394	0
0.504524	0
1.06505	0
1.32286	0
0.748973	0
0.905267	0
1.0584	0
1.22072	0
1.0215	0
1.2092	0
0.290097	0
1.12481	0
1.42336	0
0.637028	0
1.69286	0
1.05289	0
0.889579	0
0.685941	0
1.24815	0
1.72178	0
1.09634	0
0.261935	0
0.696709	0
0.505986	0
1.00322	0
1.09451	0
1.10038	0
1.65079	0
1.43439	0
1.28717	0
0.537826	0
0.343402	0
0.296222	0
0.513805	0
1.43035	0
0.951089	0
0.429071	0
0.222532	0
0.948073	0
1.57775	0
1.29237	0
0.580014	0
0.33684	0
1.76004	0
0.879593	0
0.70274	0
0.653489	0
0.334744	0
1.26315	0
0.385955	0
1.24752	0
0.790464	0
0.61836	0
0.871599	0
1.23865	0
0.275964	0
1.08771	0
1.73118	0
0.800635	0
0.332597	0
1.17101	0
0.729903	0
0.799861	0
0.342072	0
0.576686	0
0.89407	0
1.5204	0
1.38535	0
1.61308	0
0.973221	0
0.78539	0
0.625467	0
0.513391	0
1.17571	0
1.28358	0
1.54996	0
1.60244	0
0.624581	0
1.23726	0
0.444389	0
0.203331	0
1.08524	0
1.59918	0
0.266944	0
1.16632	0
1.61864	0
0.452829	0
0.838367	0
0.441508	0
1.7706	0
0.337692	0
0.839165	0
0.657644	0
0.417609	0
0.552422	0
0.576724	0
1.16877	0
0.359948	0
0.927807	0
1.15496	0
1.70363	0
1.52913	0
1.63259	0
1.65245	0
0.460967	0
1.27262	0
1.43379	0
1.69063	0
1.23086	0
1.78309	0
0.450971	0
1.68928	0
0.715602	0
0.657456	0
0.257427	0
1.2784	0
0.582494	0
1.40258	0
0.358631	0
1.66492	0
1.53189	0
1.39978	0
0.317336	0
0.928154	0
0.573036	0
0.891646	0
0.929567	0
1.10384	0
1.11364	0
1.39116	0
0.678772	0
0.704645	0
0.894866	0
1.48155	0
0.491173	0
1.75585	0
0.276508	0
1.50415	0
1.50281	0
1.07804	0
1.61598	0
1.08965	0
1.33069	0
1.50959	0
0.468521	0
1.67739	0
0.859489	0
0.544759	0
0.897722	0
1.13335	0
1.60411	0
0.438038	0
0.209731	0
1.59708	0
1.00554	0
0.570777	0
1.51981	0
0.491618	0
0.222875	0
1.457	0
1.66896	0
1.72682	0
0.922158	0
0.48807	0
1.56831	0
1.56108	0
1.10739	0
1.08457	0
1.75363	0
0.227889	0
1.74235	0
0.649287	0
1.27878	0
0.729096	0
0.238098	0
0.289752	0
0.271903	0
0.978966	0
0.358661	0
0.906524	0
0.966211	0
0.346755	0
0.721348	0
0.601202	0
0.296854	0
0.54405	0
0.458117	0
1.79277	0
1.76078	0
0.465318	0
1.19524	0
1.00045	0
1.24413	0
1.45046	0
1.59648	0
1.58591	0
0.762027	0
0.270141	0
1.07699	0
0.731602	0
0.725849	0
0.455703	0
1.31348	0
0.486153	0
0.855929	0
0.282254	0
1.75128	0
1.54653	0
0.848652	0
1.11475	0
1.04291	0
1.1577	0
1.17215	0
1.4773	0
0.760312	0
0.203964	0
0.565188	0
0.202669	0
1.79925	0
0.220895	0
0.95367	0
0.369002	0
0.797859	0
1.18286	0
0.878529	0
0.702698	0
0.279738	0
0.9315	0
1.34966	0
0.650936	0
1.58607	0
0.602596	0
0.966484	0
1.76113	0
0.604367	0
1.63079	0
0.25919	0
0.572931	0
0.527706	0
0.768561	0
0.265996	0
1.74519	0
1.766	0
1.4509	0
0.520656	0
1.36728	0
0.45483	0
0.827373	0
0.740521	0
0.686294	0
0.62814	0
0.447037	0
0.754194	0
0.268801	0
0.543398	0
0.253293	0
0.522231	0
0.368771	0
1.54329	0
1.79509	0
1.15438	0
0.879787	0
1.62292	0
1.05323	0
1.43607	0
0.831362	0
0.3874	0
0.482623	0
1.14517	0
1.06758	0
0.957068	0
1.36262	0
1.28525	0
0.742351	0
1.26353	0
0.654729	0
0.766714	0
0.580699	0
1.76675	0
0.521021	0
0.652112	0
0.669334	0
1.75534	0
0.423219	0
0.648041	0
1.3099	0
0.720877	0
0.714664	0
0.502686	0
1.55491	0
0.651401	0
0.697058	0
1.39181	0
0.89672	0
0.363905	0
1.22819	0
0.404042	0
0.574449	0
1.78631	0
1.26093	0
1.79804	0
1.04793	0
0.281071	0
0.629152	0
0.736351	0
1.76737	0
0.452291	0
1.09636	0
0.226549	0
0.583343	0
0.358546	0
1.02206	0
1.69136	0
0.390634	0
0.608304	0
1.38956	0
0.518337	0
1.68545	0
1.06082	0
1.33329	0
1.35622	0
1.36059	0
0.590515	0
0.550235	0
0.805417	0
1.7252	0
0.712557	0
1.18553	0
0.926083	0
0.399386	0
0.871655	0
1.49919	0
1.58868	0
1.15827	0
0.325381	0
0.4561	0
0.979082	0
0.614657	0
0.438896	0
1.43813	0
0.699185	0
1.53493	0
1.3144	0
1.7245	0
0.601293	0
1.04431	0
1.29895	0
0.765527	0
1.17165	0
1.76177	0
1.78795	0
0.25002	0
1.09686	0
1.42814	0
1.37706	0
0.557488	0
1.30714	0
0.673882	0
0.310839	0
0.689238	0
0.345033	0
0.379438	0
0.424156	0
0.610704	0
0.473582	0
1.31001	0
0.944887	0
0.778347	0
0.732172	0
1.42432	0
0.812185	0
0.700831	0
1.22312	0
1.04047	0
0.855215	0
1.09416	0
0.441207	0
0.843949	0
0.925375	0
0.449212	0
1.07395	0
0.984807	0
0.630541	0
1.15023	0
0.490648	0
0.544297	0
0.411685	0
0.917911	0
0.416297	0
1.33293	0
1.30957	0
1.46452	0
0.286326	0
1.0583	0
0.292859	0
1.66556	0
0.660782	0
0.242045	0
0.635699	0
1.65495	0
1.00363	0
0.679938	0
1.76064	0
1.06483	0
1.70058	0
1.21017	0
1.5003	0
1.45404	0
1.69378	0
0.957478	0
1.30144	0
1.33689	0
1.11478	0
0.326696	0
0.372508	0
0.712498	0
1.47924	0
1.58833	0
1.27099	0
1.01145	0
0.814772	0
0.49877	0
0.687939	0
1.35187	0
0.608877	0
1.55678	0
0.57101	0
0.457544	0
0.966478	0
0.381803	0
0.714416	0
1.29199	0
1.54301	0
0.240177	0
0.294366	0
1.73727	0
1.08164	0
0.373555	0
0.554527	0
1.07681	0
0.549295	0
0.906554	0
1.36454	0
1.12172	0
0.988194	0
0.97379	0
1.40109	0
1.66188	0
1.28219	0
1.75681	0
0.889859	0
1.39688	0
1.52196	0
1.58627	0
1.72195	0
1.72745	0
1.32393	0
1.46263	0
0.871751	0
1.33768	0
1.2497	0
0.683628	0
0.85405	0
1.74988	0
0.316973	0
0.450591	0
0.864397	0
0.35794	0
0.627329	0
0.920893	0
0.479885	0
0.968099	0
1.01714	0
1.76189	0
1.7785	0
1.16251	0
1.4335	0
0.918867	0
0.47127	0
1.25265	0
0.210277	0
0.694587	0
0.577501	0
1.15311	0
0.606908	0
1.48382	0
0.280872	0
1.06018	0
1.55319	0
0.317998	0
1.32235	0
0.848622	0
1.56653	0
1.65472	0
0.680966	0
1.17167	0
1.03333	0
1.42389	0
0.451484	0
1.40743	0
1.07205	0
1.02169	0
0.209798	0
1.0631	0
1.17774	0
1.26615	0
1.60387	0
0.761558	0
1.28773	0
1.5478	0
1.03884	0
0.446217	0
1.79644	0
1.27071	0
1.60447	0
0.963927	0
1.3212	0
0.777311	0
0.492888	0
1.32993	0
1.61334	0
0.831155	0
0.359267	0
1.16898	0
1.55488	0
1.60927	0
1.20566	0
1.28424	0
0.396865	0
0.589199	0
1.00573	0
0.271792	0
0.577627	0
1.39332	0
1.07452	0
0.361186	0
0.226841	0
1.02605	0
0.476003	0
0.239541	0
0.38845	0
1.29886	0
1.22718	0
1.28327	0
1.25658	0
1.11785	0
0.229258	0
0.526444	0
1.11426	0
1.32358	0
0.972244	0
1.51055	0
0.682227	0
0.975876	0
1.19431	0
0.91594	0
0.431468	0
0.610569	0
1.69062	0
1.03994	0
0.342616	0
1.08486	0
1.52443	0
1.1723	0
0.510784	0
0.722816	0
1.13119	0
1.65152	0
1.51696	0
1.76206	0
0.6262	0
1.35035	0
1.22455	0
1.59793	0
1.49768	0
0.453513	0
0.329865	0
0.371281	0
1.37315	0
1.12223	0
0.77982	0
0.844563	0
1.19765	0
1.49612	0
1.40561	0
1.52031	0
1.53478	0
1.59292	0
0.635337	0
0.361903	0
0.908299	0
1.23515	0
1.32686	0
0.285803	0
0.916895	0
0.682233	0
1.35819	0
0.201362	0
1.78016	0
0.891143	0
1.77216	0
0.211636	0
0.569475	0
1.72342	0
0.550432	0
0.807123	0
0.331152	0
1.28825	0
0.464677	0
1.21917	0
1.33214	0
0.25541	0
1.67696	0
0.783334	0
0.31957	0
0.338421	0
1.58931	0
1.5863	0
0.854093	0
1.59966	0
1.70589	0
0.237541	0
1.26689	0
1.15403	0
1.42058	0
1.68916	0
0.617203	0
1.74369	0
1.72751	0
0.877117	0
0.920881	0
1.24136	0
0.864237	0
0.703366	0
1.55872	0
1.19471	0
0.606363	0
1.49761	0
0.484224	0
1.384	0
0.867741	0
0.985282	0
1.59983	0
1.67693	0
0.85319	0
0.75442	0
1.6268	0
1.39307	0
1.67749	0
1.3167	0
0.601098	0
0.405839	0
1.11227	0
1.20375	0
1.19211	0
1.24741	0
0.742932	0
0.307824	0
1.45236	0
1.52492	0
0.808822	0
1.59304	0
1.67771	0
0.330991	0
1.16135	0
1.2055	0
0.837049	0
1.02179	0
1.60727	0
1.2034	0
0.568068	0
0.715396	0
1.6574	0
0.429413	0
1.09872	0
1.71296	0
0.693121	0
0.498869	0
0.850108	0
1.55856	0
0.5911	0
1.48139	0
1.3906	0
0.412175	0
1.79077	0
1.57097	0
0.277016	0
1.54859	0
0.710947	0
1.27508	0
0.962402	0
0.312024	0
0.45169	0
0.576587	0
0.247648	0
1.17716	0
1.19158	0
0.236832	0
1.13817	0
0.585886	0
1.12475	0
0.821151	0
0.229839	0
1.3161	0
0.576539	0
0.492478	0
0.750936	0
0.991044	0
1.61259	0
1.39263	0
0.367544	0
0.667699	0
0.389815	0
0.490557	0
0.983307	0
0.603122	0
1.41387	0
1.55312	0
1.32086	0
0.871894	0
1.56895	0
0.601402	0
0.694409	0
1.5416	0
0.583035	0
0.913067	0
0.474215	0
0.413431	0
1.6742	0
0.428035	0
0.899408	0
1.74027	0
0.533267	0
1.29516	0
1.28781	0
0.681457	0
1.68877	0
0.860226	0
1.59004	0
0.213632	0
1.49966	0
0.317608	0
1.47209	0
0.819642	0
1.59486	0
1.68031	0
0.958756	0
0.740316	0
0.769427	0
1.34043	0
0.233313	0
0.873818	0
1.69514	0
1.1285	0
1.40652	0
0.376867	0
0.410611	0
0.477734	0
0.353372	0
0.434056	0
1.07771	0
0.238698	0
0.773607	0
1.25503	0
0.244702	0
1.31677	0
0.476585	0
0.692903	0
0.776145	0
0.888797	0
0.824798	0
0.725316	0
0.485381	0
1.13898	0
0.308087	0
1.13925	0
1.52136	0
1.33243	0
0.421754	0
1.54737	0
0.670203	0
1.3214	0
0.989789	0
0.777713	0
0.325307	0
0.508296	0
0.227166	0
1.23667	0
1.63838	0
0.202632	0
0.714084	0
1.78827	0
0.541706	0
0.395729	0
1.40799	0
0.943165	0
0.663375	0
0.596212	0
0.542807	0
0.332405	0
0.724397	0
1.13982	0
0.538566	0
0.9853	0
1.58694	0
1.2647	0
0.990485	0
1.2317	0
0.216938	0
0.348362	0
1.55369	0
1.66971	0
1.56339	0
0.667274	0
1.3361	0
1.02389	0
1.78924	0
1.14291	0
1.33415	0
0.758402	0
1.12923	0
0.777472	0
0.666627	0
1.20466	0
1.34925	0
1.46194	0
0.803829	0
0.362391	0
0.557324	0
1.24908	0
1.17501	0
1.34824	0
1.42736	0
0.426529	0
0.583504	0
1.35389	0
0.65816	0
0.245555	0
0.580117	0
0.246588	0
1.50395	0
0.668172	0
1.7027	0
0.542996	0
0.986177	0
1.22944	0
0.847166	0
1.38947	0
1.61504	0
1.65526	0
0.699012	0
1.20155	0
0.432718	0
1.16929	0
1.04183	0
0.662678	0
0.501349	0
0.817004	0
1.75542	0
1.2302	0
1.58134	0
1.68111	0
0.965153	0
1.29034	0
1.13568	0
0.316895	0
0.563748	0
0.553257	0
1.35124	0
1.5628	0
0.81432	0
1.69721	0
1.26603	0
1.63516	0
0.504145	0
1.44107	0
1.44007	0
0.825587	0
0.608094	0
0.680934	0
1.04286	0
0.797562	0
1.63207	0
0.651847	0
1.38866	0
1.57404	0
0.71453	0
0.48248	0
0.210211	0
0.526958	0
1.17004	0
0.436977	0
1.6353	0
0.406644	0
0.252962	0
1.25787	0
1.52821	0
0.781928	0
0.607629	0
0.678515	0
1.41894	0
0.374114	0
0.763073	0
1.18373	0
0.637709	0
1.44101	0
1.06132	0
0.82037	0
0.953683	0
1.07953	0
0.94994	0
0.959934	0
1.66314	0
1.61257	0
1.41208	0
0.948943	0
1.47777	0
0.31722	0
1.69692	0
1.5487	0
1.39449	0
1.06705	0
1.57137	0
1.02994	0
1.11573	0
0.725539	0
1.75463	0
1.7761	0
0.915618	0
0.620791	0
0.265943	0
1.03064	0
0.966029	0
1.32078	0
0.243769	0
0.79767	0
0.88661	0
0.420962	0
1.62934	0
0.913844	0
0.575002	0
1.74959	0
1.52039	0
0.429981	0
1.27979	0
1.46055	0
0.879363	0
1.40168	0
0.688053	0
1.26149	0
1.6561	0
1.65666	0
1.70122	0
0.622552	0
1.55834	0
1.47031	0
1.07603	0
0.492454	0
0.512028	0
0.991223	0
0.429224	0
0.846933	0
0.454121	0
1.11043	0
1.26257	0
1.04466	0
0.331668	0
0.273081	0
1.78297	0
1.29138	0
1.76625	0
1.07139	0
1.55167	0
0.493443	0
1.63416	0
1.69524	0
1.05504	0
1.36294	0
0.833788	0
1.32567	0
1.76997	0
0.876201	0
0.65006	0
1.65269	0
1.38158	0
0.339261	0
1.30753	0
1.2399	0
1.30974	0
1.44411	0
1.00452	0
1.53707	0
0.398345	0
1.60101	0
1.15077	0
1.53134	0
1.34396	0
1.34643	0
0.855318	0
1.248	0
1.79572	0
1.71792	0
0.540331	0
1.705	0
0.608101	0
0.576953	0
0.703518	0
1.18006	0
1.76814	0
0.926535	0
0.541747	0
0.993297	0
1.09839	0
0.264784	0
0.551782	0
1.11017	0
1.04872	0
1.12136	0
0.203083	0
1.03917	0
0.553029	0
1.58183	0
1.07666	0
1.60133	0
0.983142	0
0.967697	0
0.590486	0
1.30609	0
1.25527	0
0.888695	0
1.43956	0
0.43363	0
0.473652	0
1.64592	0
1.13859	0
1.65474	0
0.214536	0
1.07808	0
1.04982	0
0.560298	0
1.20908	0
1.61382	0
0.705187	0
1.2378	0
0.696593	0
0.663672	0
1.09308	0
1.61489	0
1.23497	0
1.40335	0
0.355145	0
0.909059	0
1.55733	0
0.34136	0
1.16342	0
1.78601	0
1.55415	0
1.0411	0
1.21896	0
0.585032	0
1.4458	0
0.88205	0
1.30324	0
1.5082	0
0.816863	0
1.17973	0
0.219178	0
1.50983	0
1.56994	0
1.27151	0
0.447332	0
0.391323	0
0.84236	0
0.214717	0
0.945031	0
0.521383	0
1.07153	0
1.20544	0
0.478614	0
1.64937	0
0.858348	0
0.302481	0
1.29579	0
0.830023	0
1.45961	0
1.32408	0
0.216735	0
0.820734	0
1.48132	0
0.464819	0
0.57869	0
0.805293	0
0.697588	0
0.615462	0
0.370818	0
1.30721	0
0.777744	0
0.899367	0
0.403675	0
0.947973	0
0.624062	0
0.513264	0
1.49433	0
0.963799	0
0.285481	0
1.46814	0
1.40012	0
1.34282	0
0.946924	0
1.795	0
1.6548	0
1.12099	0
1.60264	0
0.756127	0
1.10385	0
0.550415	0
1.12513	0
0.345415	0
[truncated: 38,000 more rows]
